# Supplementary material for: Functional Comparison between Genes Dysregulated in Ulcerative Colitis and Colorectal Carcinoma
Source: PLoS One. 2013 Aug 22;8(8):e71989. doi: 10.1371/journal.pone.0071989 (PMC3750042; doi:10.1371/journal.pone.0071989)
Supplement: Table S1 — The consistently DE genes between UC and CRC in each CRC-related function. (XLS) [file pone.0071989.s002.xls]

## Sheet: Table S1
The genes in red color represent the consistently upregulated DE genes between UC and CRC compared with normal controls.
The genes in green color represent the consistently downregulated DE genes between UC and CRC compared with normal controls.
mitosis	interphase	interphase of mitotic cell cycle	cell division	cell cycle arrest	mRNA metabolic process	cellular component biogenesis at cellular level	cellular response to stress	macromolecule modification	mitotic prometaphase	DNA repair	macromolecule biosynthetic process	RNA splicing	viral transcription	programmed cell death	regulation of cellular protein metabolic process	interspecies interaction between organisms	apoptosis	chromosome segregation	regulation of cellular component organization	intracellular transport	positive regulation of ligase activity	anaphase-promoting complex-dependent proteasomal ubiquitin-dependent protein catabolic process	tRNA metabolic process	centrosome organization	positive regulation of programmed cell death	carboxylic acid metabolic process	mitochondrion organization	DNA recombination	cellular carbohydrate metabolic process	regulation of mitosis	endocrine pancreas development	mRNA transport	negative regulation of cellular metabolic process	spindle organization	protein folding	positive regulation of reproductive process	cell proliferation	antigen processing and presentation	positive regulation of immune system process	cellular response to chemical stimulus	RNA catabolic process	negative regulation of macromolecule metabolic process	mitotic metaphase/anaphase transition
BIRC5	ACVR1	ACVR1	BIRC5	BIRC5	ADAR	BICD1	AARS	AARS	BIRC5	PARP1	AARS	TRA2B	CCNH	AARS	ADCY3	BNIP3	AARS	BIRC5	AGT	AGT	BMI1	BUB1B	AARS	BRCA2	AGT	AARS	BID	ATM	ACLY	ATM	FOXA2	NUP98	ARRB2	BUB1B	AARS	CCNH	ADA	AZGP1	ADA	AARS	ATM	ADAR	ATM
ATM	BIRC5	BIRC5	ARL3	ATM	ATM	BYSL	PARP1	ACVR1	BUB1	ATM	ACVR1	SNRPB	RPL27A	ACTN1	AGT	BUB1	ACTN1	BRCA2	ALDOA	BCL6	CCNB1	CCNB1	DARS	CCNF	ALDH1A3	ACLY	BIK	BCL6	ALDOA	BMP7	IL6	SEC13	BCL6	CCNB1	CANX	INHBA	AGT	CANX	ARRB2	ACVR1	EIF4A1	ARRB2	BUB1
BMP7	BCAT1	BCAT1	CCND1	CCND1	CCNB1	NPM1	AGT	ADAR	BUB1B	BLM	PARP1	SNRPC	TARDBP	ACVR1	ARRB2	CD80	ACVR1	BUB1	ATM	BICD1	CDK1	CDK1	EPRS	CDK1	ANXA5	AGT	BNIP3	BLM	ALDOB	BUB1	RPL27A	NUP155	BLM	CKS2	HSPA5	INHBB	ASPH	CD1A	BCL6	ADAR	FEN1	BCL6	BUB1B
BUB1	CCND1	CCND1	BLM	BLM	CCNH	EXOSC9	ATM	ADCY3	CCNB1	BRCA2	AEBP1	SNRPD1	RPL26L1	ADA	CCND1	CD81	ADA	CCNB1	BCL6	BID	CDC27	CDC27	GARS	CDK2	ARRB2	ALDH1A3	TYMP	BRCA2	CANX	BUB1B	SOX9	NUP93	BMI1	KIF11	PPIB	SHH	ATM	CD1B	BLM	ADCY3	PARN	BLM	CDC27
BUB1B	BCL6	BCL6	BMI1	BUB1	EIF4A1	SNRPB	CCND1	ADPRH	CENPA	CCNH	AGT	SNRPF		ADAR	BLM	CENPA	ADAR	CDC6	BCR	BMP7	PLK1	CDK2	IARS	CETN2	ATM	BCAT1	FANCG	CHEK1	DAD1	CDC6	WNT5A	EIF4A3	BMP7	NEK2	DNAJC3	SOX9	AZGP1	MR1	BMI1	PARP1	EXOSC9	BMI1	MAD2L1
CCNA2	BID	BID	BRCA2	BUB1B	PARN	SNRPC	BCL6	PARP1	CENPE	CDK1	ANXA3	SNRPG		AGT	BMI1	DMBT1	AGT	CENPE	BICD1	BNIP3	PSMA1	MAD2L1	MARS	CHEK1	BCL6	CTPS1	IFI6	ERCC4	ENO1	CDC27	RPL26L1	NUPL1	BUB1B	RAN	HSP90B1	TOP2A	BCAT1	ICAM1	POLR3D	ALDOB	ABCE1	BMP7	PLK1
CCNB1	BLM	BLM	BUB1	CCNA2	EXOSC9	SNRPD1	BLM	AGT	CENPI	CETN2	ARRB2	SF3A2		ALDH1A3	BMP7	GTF2E1	ALDH1A3	ECT2	BID	CDK1	PSMA3	PLK1	METTL1	KIF11	BID	DARS	GPX1	FEN1	ENO2	CHEK1	BAD	NUP62	CCNB1	AURKA	TUBA4A	PLCB1	CCND1	MICB	C1R	AQP9	RQCD1	BNIP3	RB1
CCNF	BRCA2	BRCA2	BUB1B	CCNB1	PSMA1	SNRPF	BMP7	ARRB2	MAD2L1	CHEK1	BCL6	PRPF4		ANXA4	BUB1B	ICAM1	ANXA4	ERCC4	BIK	CDK5	PSMA4	PSMA1	PPA1	NEK2	BIK	DIO2	MPV17	LIG3	EXT2	EREG	GATA6	CPSF3	CDC6	TTK	WFS1	NR5A2	BCL6	PSMA1	C2	ARRB2	EIF4A3	BUB1B	TTK
CDK1	CCNA2	CCNA2	CCNA2	CDK1	PSMA3	SNRPG	BNIP3	ART3	NUP98	CSNK1E	BLM	DDX23		ANXA5	C5AR1	IDE	ANXA5	MAD2L1	BMP7	CSE1L	PSMA5	PSMA3	WARS	NPM1	BMP7	EPRS	PMAIP1	NBN	FUT4	IL1A	HNF4A	CPSF2	CDC27	TUBG1	TUBA1A	P2RY1	BDNF	PSMA3	C4BPA	ATP6V1C1	RNASEH2A	CCNB1	CDC23
CDC6	CCNB1	CCNB1	CCNB1	CDC6	PSMA4	SUV39H1	BRCA2	ASPH	PLK1	ERCC4	BMI1	EIF4A3		BIRC5	CCNA2	ITGA2	BIRC5	NEK2	BNIP3	ECT2	PSMB2	PSMA4	EEF1E1	AURKA	BNIP3	ACSL1	SOD2	POLD2	FUT8	IL1B	HNF4G	MAGOHB	CDK5	PRC1	SPHK1	PDE5A	BID	PSMA4	C4BPB	CCND1	ZHX2	CDC6	DLGAP5
CDC25A	CCNH	CCNH	CCND2	CDC25A	PSMA5	SF3A2	CCNA2	ATM	SEC13	FANCD2	BMP7	MBNL2		ATM	CCNB1	ITGA5	ATM	RB1	BUB1	STX2	PSMB3	PSMA5	WDR4	CKAP5	CD70	ACSL4	PARK7	POLE2	G6PD	MAD2L1	IL6R	DDX19A	DNMT1	KIF23	BAG2	CITED2	BLM	PSMA5	CD80	BMP7	GSPT2	CDC27	MAD2L2
CDC25B	CDK1	CDK1	CCNF	CDC27	PSMB2	NOP14	CCNB1	CCND1	ZW10	FANCG	POLR3D	SYNCRIP		BCL2A1	CCNC	ITGAV	BCL2A1	TOP2A	BUB1B	F2R	PSMB4	PSMB2	RPP40	PLK4	CDK5	G6PD	LPIN1	RECQL	GALNT2	NEK2	NEUROD1	TMEM48	E2F6	CKAP5	DNAJB6		BMI1	PSMB2	CD47	BNIP3	DCPS	CDK2	UBE2C
CDC27	CDC6	CDC6	CDK1	CDK2	PSMB3	DDX23	CCNH	BCR	KNTC1	FEN1	BRCA2	TARDBP		BCL6	CCND2	KDR	BCL6	CDC23	CAPG	IL1B	PSMB5	PSMB3	LARS2	DYNC1LI1	CEBPB	GARS	TIMM10	RFC2	GAPDH	PDGFRB	HNF1B	EIF5A2	EDNRA	NDC80	PDIA6		BMP7	PSMB3	CDK1	C5AR1	RNASEH1	CDK5	CIT
CDK2	CDC25A	CDC25A	CDC6	CDK5	PSMB4	EIF4A3	CD44	BGN	CKAP5	LIG3	CANX	SF3B3		BDNF	CCNH	KPNB1	BDNF	ZW10	CBL	IL6	PSMB8	PSMB4	PUS7L	NDE1	CTLA4	GPX1	MSTO1	RFC3	GYG1	PLK1		NUP37	EGR1	TACC3	TUBA1B		BRCA2	PSMB4	MAP3K8	CCNB1	AUH	DNMT1	APC
CENPA	CDC25B	CDC25B	CDC25A	CDKN3	PSMB5	BMS1	CDK1	BLM	NDC80	MPG	CBFB	GEMIN4		BID	CD80	KPNA3	BID	PTTG1	CCNB1	KPNB1	PSMB9	PSMB5	PUS3	CEP76	DFFA	GSTP1	SLC25A4	RFC4	HK3	RB1		HNRNPA1L2	ELK3	UBE2C	CCT7		BST2	PSMB5	CTLA4	CCND2	CNOT8	E2F6	PTEN
CENPE	CDK2	CDK2	CDC25B	CHEK1	PSMB8	RCL1	CDK2	BMI1	KIF2C	NUDT1	CBL	DDX47		BIK	CD44	KRT7	BIK	DLGAP5	CCNF	KPNA3	PSMC6	PSMB8	TSEN15	HAUS1	ECT2	IARS	BAD	TOP2A	FOXA2	AURKA		SRSF4	ENG	ZWINT	HSPH1		BUB1	PSMB8	CD55	CD44	AGO1	EGR1
CETN2	CDKN3	CDKN3	CDK2	CYP27B1	PSMB9	UTP14A	CETN2	BMP7	ZWINT	NBN	CCNA2	PPIL1		BMI1	CD81	KRT18	BMI1	NCAPD2	CD47	KRT18	PSMD1	PSMB9	TYW3	BRSK1	GPX1	IDO1	BCL2	UBE2N	IGFBP5	TTK		DDX19B	ENO1	TPX2	PDIA5		BUB1B	PSMB9	DMBT1	CDK1	WIBG	ELK3
CHEK1	CETN2	CETN2	CDK5	FANCG	PSMC6	EBNA1BP2	CHEK1	BRCA2	MAPRE1	NPM1	CCNC	CPSF3		BMP7	CDK1	LBP	BMP7	SMC4	CDC6	LTBP2	PSMD12	PSMC6	TRDMT1		GZMB	INSIG1	COX10	RAD54L	IL6	CDC23			EREG	NTMT1	HSPA4L		CCNB1	PSMC6	DUSP4	CDH13		ENG
EREG	CHEK1	CHEK1	CENPE	FOXM1	PSMD1	RRP1B	CSNK1E	BUB1	ITGB3BP	POLB	CCNH	WBP11		BNIP3	CDC6	LDLR	BNIP3	NDC80	CDC27	CITED1	PSME2	PSMD1	ELAC1		HIP1	IRS1	HMGCL	RUVBL1	IL17A	KIF20B			ERCC4	RACGAP1	GANAB		CCND2	PSMD1	DUSP7	CDK2		ENO1
CENPI	CSNK1E	CSNK1E	CETN2	GAS1	PSMD12	RRS1	VCAN	BUB1B	NDE1	POLD2	CD80	CPSF2		BUB1	CDC25A	LYN	BUB1	KIF2C	CDH13	NFKBIE	UBE2N	PSMD12			IGFBP3	LDHA	LETM1	EXO1	IRS1	DLGAP5			EZH2	CEP72	SACS		CD80	PSMD12	EDNRA	CEBPB		EREG
HELLS	E2F3	E2F3	CKS2	IL8	PSME2	GTPBP4	CTLA4	C5AR1	ERCC6L	POLE2	CDK1	TXNL4B		BUB1B	CDC25B	MICB	BUB1B	CIT	CDK5	NPC1	CDC23	PSME2			IL1B	LDHB	MTM1	TRIP13	STT3A	MAD2L2			FOXM1	SPC25	ERO1L		CD47	PSME2	EREG	CHEK1		ERCC4
HGF	E2F6	E2F6	ECT2	INHBA	RPL27A	FTSJ1	DUSP4	CANX	SPDL1	RAD23B	CDC6	MAGOHB		CBL	CDC27	MMP1	CBL	ZWINT	CHEK1	NPM1	PSME3	AURKA			IL2RA	FADS1	NDUFS4	MDC1	LDHA	UBE2C			G6PD	HAUS1	FKBP11		CD70	SEC13	FGR	CHI3L1		EZH2
IL1A	FEN1	FEN1	STX2	MAD2L1	TRA2B	GNL2	DUSP7	CBL	ZWILCH	RBBP8	CDC25A	RBM28		CD44	CDK2	MMP9	CD44	RRS1	CHN1	NUP98	PSMD14	CDC23			TNFRSF9	LPL	OPA1	RAD51AP1	LDHB	DYNC1LI1			HELLS	TUBB	PPIL1		CD81	TAP1	ICAM1	CCR1		FOXM1
IL1B	GAS1	GAS1	EREG	MCM2	SNRPB	GEMIN4	ECT2	CCNA2	CDCA8	RECQL	CDK2	RBM25		CD70	CDK5	NPM1	CD70	NCAPD3	CNN2	PMAIP1	UBE2C	PTTG1			INHBA	MARS	OXA1L	POLA2	PFKFB3	NUSAP1			FOXA2	SUN2	FKBP7		CDK1	TAP2	CFI	COL1A1		G6PD
KIF11	INHBA	INHBA	GNAI2	MCM5	SNRPC	UTP11L	EIF2S1	CCNB1	CENPQ	RFC2	CDK5	SCNM1		CDK1	CDKN3	NUP98	CDK1	NCAPH	COL1A1	PML	PSME4	PSME3			ITGA6	ME1	MFN2	UCHL5	PGD	APC			IDE	NEK7	DNAJB11		CDC6	AP3D1	IL1B	COL1A2		GSTP1
MAD2L1	KRT7	MCM2	HELLS	NBN	SNRPD1	MRTO4	SLC29A1	CCNC	CENPN	RFC3	CEBPB	GEMIN6		CDH13	CENPE	PAK2	CDH13	NTMT1	COL5A1	RAN	TRIB3	PSMD14			MMP9	ABCC1	PPARGC1A	RTEL1	PGK1	EDN3			IGFBP3		DNAJC10		CDC25A	PSME3	IL2RA	COL3A1		HELLS
NEK2	MCM2	MCM5	IL1A	ORC1	SNRPF	DDX47	EPHB1	CCND2	RCC2	RFC4	CHEK1	PHF5A		CDK5	CHEK1	PML	CDK5	RACGAP1	CYP27B1	SEC13	MID1IP1	MAD2L2			MNDA	MTHFD1	TTC19	RHNO1	PGM3	INSR			IGFBP5		FKBP14		CDC25B	PSMD14	IL6	COL4A1		FOXA2
NUP98	MCM5	NBN	IL1B	PLK1	SNRPG	WBP11	ERCC4	CCNF	CASC5	TOP2A	COL1A1	LSM10		CEBPB	CKS2	PSMA3	CEBPB	NUSAP1	DBN1	SHH	PTEN	UBE2C			MSX1	NPC1	SYNJ2BP	MND1	PHKA1	PTEN			IL6		UGGT1		CDC27	PROCR	IL8	COL5A2		IDE
PDGFRB	NBN	NEK2	KIF11	PML	SF3A2	BRIX1	FANCD2	CCNH	SPC25	UBE2N	COL3A1	HNRNPA1L2		CSE1L	CSNK1E	PSMA4	CSE1L	SPDL1	DNMT1	SRP19	SKP1	PSME4			MSX2	ODC1	PINK1	SFR1	PKM	TGFA			INHBA		SIL1		CDH5	PSME4	IL15RA	CRYZ		IGFBP3
PLK1	NEK2	ODF2	LIG3	PSMA1	RNMT	TSR1	FANCG	CD80	CENPK	VCP	COL5A1	HNRNPH3		CTLA4	DIO2	PSMB2	CTLA4	HJURP	ECT2	SRP72	NHEJ1	PTEN			NCF2	P4HA1	BMF	YY1	PMAIP1	PDXP			INHBB		DNAJC14		CDH13	NOD2	CXCL10	CSF3		IGFBP5
RAN	ODF2	ORC1	MAD2L1	PSMA3	RNGTT	GEMIN6	FEN1	CD44	CENPM	CHAF1B	DAD1	LGALS3		CTSL1	DNMT1	PSMB3	CTSL1	CASC5	EPHA2	SRPR		SKP1			NMT1	PFAS	NDUFS7	VRTN	PRPS1				INSIG1		ENTPD5		CDK2	CD1D	IRAK1	CYP27B1		IL6
RB1	ORC1	PLK1	MYH10	PSMA4	RQCD1	MINA	FOXM1	CD81	NUP37	RAD54L	DARS	MBNL1		DAD1	DUSP2	PSMB4	DAD1	SPC25	ENO1	SSR2					PMAIP1	PLOD1		POLD4	RBP4				IRAK1		DNAJC4		CDK5	FCGRT	IRAK2	DNMT1		INHBA
SEC13	PLK1	POLD2	NEK2	PSMA5	PRPF4	RRP36	G6PD	CDK1	KIF18A	RUVBL1	DIO2	SRSF4		DFFA	DUSP4	PSMB5	DFFA	NCAPG	EPHB1	SSR3					PML	PPA1		NHEJ1	RPN1				ITGAV		NFYC		CDKN3	RELB	KCNN4	ECT2		INHBB
AURKA	POLD2	POLE2	OSM	PSMB2	MAPKAPK2	MBNL1	GPX1	CDC6	NUF2	EXO1	DNMT1	PRPF18		DNASE2	DUSP7	PSMB8	DNASE2	NUP37	EREG	SSR4					PTGS2	PPAT		ZSWIM7	RPN2				LIMS1		PPID		CEBPB	SEC24B	LBP	EDNRA		IRAK1
DYNLT3	POLE2	PSMA1	PGF	PSMB3	DDX23	OXA1L	GSTP1	CDC25A	SGOL2	PTTG1	ARID3A	ZRANB2		DSG3	ECT2	PSMB9	DSG3	KIF18A	ERCC4	TAP1					RASGRF2	PSMA1		INO80C	SEC13				MAD2L1		DNAJC17		CHEK1	SEC23A	LYN	EGR1		ITGAV
TTK	PSMA1	PSMA3	PLK1	PSMB4	EIF4A3	PEX19	HSPA5	CDC25B	SKA1	TRIP13	E2F3	PPARGC1A		DUSP2	EDNRA	RAN	DUSP2	NUF2	FAP	TAP2					STAT5A	PSMA3			SORD				CITED1		DNAJC22		CHRM3	SAR1B	MICB	EGR3		LIMS1
RUVBL1	PSMA3	PSMA4	PPBP	PSMB5	MBNL2	PEX11A	TNC	CDC27	SKA2	MDC1	E2F5	FASTK		ECT2	EGR1	RB1	ECT2	CDCA5	FGR	TGFB2					STK3	PSMA4			TKT				MSX1		DNAJC25		CKS2	2013-03-08	MNDA	EPHA2		MAD2L1
CDC23	PSMA4	PSMA5	RAN	PSMB8	PSME3		ICAM1	CDK2	PAFAH1B1	RBX1	E2F6	SRSF8		EDNRA	EIF2S1	RELA	EDNRA	ARL8A	FOXM1	TGFBR1					TAP1	PSMA5			TSTA3				MSX2				CNN2		PNP	ENG		CITED1
ZW10	PSMA5	PSMB2	RB1	PSMB9	PSMD14		IL1A	CDK5	PPP1CC	PARP2	TYMP	SYF2		EGR3	ENG	ABCE1	EGR3	PHF13	FN1	TLR2					TAP2	PSMB2			SLC35A2				NAB1				CRIP2		SERPINE1	SLC29A1		MSX1
PTTG1	PSMB2	PSMB3	AURKA	PSMC6	SYNCRIP		IL1B	CDKN3		CCNO	EGR1	PCF11		EPHA2	EREG	STAT1	EPHA2	SGOL2	HIP1	TLR4					TGFB2	PSMB3			IRS2				SERPINE2				CSE1L		PAK2	EPHB1		MSX2
KIF23	PSMB3	PSMB4	DYNLT3	PSMD1	ZHX2		IL6	CENPE		MAD2L2	EGR3	RNPC3		F2R	F2R	SUV39H1	F2R	SKA1	FOXA2	TRIP6					TGFBR1	PSMB4			B3GALNT1				PML				CSF3		PTPN11	EREG		NAB1
KIF20B	PSMB4	PSMB5	TGFB2	PSMD12	PSME4		INHBB	CHEK1		RAD51AP1	EIF2S1	MBNL3		FOXC1	FGR	TAP1	FOXC1	SKA3	ICAM1	VCP					TGM2	PSMB5			DPM2				PSMA1				CTLA4		RELA	FCGR1B		PF4
KNTC1	PSMB5	PSMB8	TOP1	PSME2	TARDBP		CXCL10	CHRM3		FBXO6	EIF4A1			IFI6	FPR1	TAP2	IFI6	SKA2	IGFBP3	WFS1					TLR2	PSMB8			GYG2				PSMA3				CYP27B1		CX3CL1	FOXC1		SERPINE2
DLGAP5	PSMB8	PSMB9	VEGFC	RB1	SF3B3		INSIG1	CKS2		UBE2T	ELK3			GAPDH	G6PD	TLR4	GAPDH	SLC25A5	IGFBP5	TUBA1A					TLR4	PSMB9			GFPT2				PSMA4				DHCR7		SELE	FMO3		PLAUR
CKAP5	PSMB9	PSMC6	TUBA1A	RBBP8	CARHSP1		IRAK1	PLK3		UHRF1	ELK4			GAS1	GNAI2	TOP1	GAS1	APC	IGFBP7	STAM					TOP2A	PSMC6			PREB				PSMA5				DMBT1		SHH	FZD2		PML
KLHL21	PSMC6	PSMD1	CDC7	RFC2	GSPT2		IRAK2	COL3A1		UCHL5	ENG			GPX1	GPX1	ZYX	GPX1	CHMP1A	IL1A	USO1					TP53BP2	PSMD1			CHST4				PSMB2				E2F3		STAT5A	IFI6		PSMA1
NCAPD2	PSMD1	PSMD12	PKP4	RFC3	AGO2		LCN2	MAP3K8		DTL	ENO1			GSTP1	GSTP1	HYAL2	GSTP1	RIOK3	IL1B	SPHK1					TPD52L1	PSMD12			ARPP19				PSMB3				ECM1		TAP1	G6PD		PSMA3
SMC4	PSMD12	PSME2	RUVBL1	RFC4	DCPS		LIG3	CSNK1E		RTEL1	EPRS			GZMB	HGF	RNGTT	GZMB	NAA60	IL6	AP3D1					WNT5A	PSME2			NUDT5				PSMB4				S1PR3		TAP2	GBP1		PSMA4
NDC80	PSME2	RB1	CDC23	TGFB2	GEMIN4		FADS1	CSTA		RFWD3	EREG			HELLS	HSPA5	CLDN1	HELLS	FAM96A	INHBA	SEC22C					FOSL1	PTGS2			GALNT6				PSMB5				EDNRA		TGFB2	GNG10		PSMA5
MAD2L2	RB1	RBBP8	CDC123	TGFBR1	RPL26L1		LYN	DAD1		FANCI	ETS2			HGF	IDE	ISG15	HGF		ITGAV	ZW10					RIPK2	PTS			DOLK				PSMB8				EGR1		THY1	GPX1		PSMB2
ARPP19	RBBP8	RFC2	PRC1	TOP2A	PPIL1		MKI67	DNMT1		DCLRE1B	EXT2			HIP1	IGFBP3	RBX1	HIP1		KDR	NUP155					TNFRSF10B	PYCR1			GANAB				PSMB9				EGR3		TLR2	CXCL3		PSMB3
KIF2C	RFC2	RFC3	CCNE2	TTK	CPSF3		MNDA	DUSP2		FTO	EZH2			HSPA5	IGFBP5	SYNCRIP	HSPA5		LCN2	DNAJC6					TNFRSF10A	MSMO1			ALG5				PSMC6				EPHA2		TLR4	GSTP1		PSMB4
UBE2C	RFC3	RFC4	ZW10	CDC7	DNAJB11		MPG	DUSP4		RHNO1	F2R			IGFBP3	IL1B	CARM1	IGFBP3		LGALS1	PREB					MAGED1	SCD			CSGALNACT2				PSMD1				ENG		UBE2N	HGF		PSMB5
CIT	RFC4	RRM2	PTTG1	CDC45	WBP11		MPV17	DUSP7		CDCA5	FEN1			IL1A	IL6	CD93	IL1A		LIF	ARL4C					EEF1E1	SHMT2			CSGALNACT1				PSMD12				EPHB1		VEGFC	FOXA2		PSMB8
ZWINT	RRM2	TFDP1	KIF23	CDC23	CPSF2		MSX1	ECT2		SFR1	FOXC1			IL1B	IL11	TARDBP	IL1B		LYN	RAMP3					EI24	SLC6A6			ALG1				PSME2				EREG		WNT5A	HSPA5		PSMB9
OIP5	TFDP1	TOP2A	KIF20B	CDC123	PCBP3		NUDT1	EDNRA		NEIL2	FOXM1			IL2RA	IRAK1	CLEC5A	IL2RA		MAD2L1	BET1					MELK	SOD2			GPCPD1				RB1				F2R		PIK3R3	ICAM1		PSMC6
MAPRE1	TOP2A	TPD52L1	KNTC1	CCNE2	TXNL4B		NBN	EGR1		CRY2	FUT4			IL6	IRAK2	SND1	IL6		MSX1	TUBA1B					RNF41	STAT5A			UGGT1				RELA				GPC4		FCN3	IFIT3		PSMD1
TPX2	TPD52L1	TUBA4A	CKAP5	ZW10	MAGOHB		NPM1	EIF2S1		YY1	FUT8			CXCR2	ITGA5	DYNC1LI1	CXCR2		MYH10	TACC3					PHLDA1	TBXAS1			OSTC				TRIM27				FOXC1		TNFSF11	IFNAR2		PSMD12
RRS1	TUBA4A	TUBG1	KLHL21	KIF20B	RBM28		PLK1	ENG		TRANK1	FZD2			TNFRSF9	ITGAV	CXCR7	TNFRSF9		NEK2	COG5					ITGB3BP	TDO2			GNPNAT1				RFX5				FOXM1		IRS2	IGFBP5		PSME2
NCAPD3	TUBG1	TUBA1A	NCAPD2	MDC1	RBM25		PMAIP1	EPHB1		KAT5	GABPB1			IL17A	KRT7	NOD2	IL17A		NPM1	YKT6					SENP1	TWIST1			SRD5A3				S100A11				GAS1		RIPK2	IL1A		RB1
NCAPH	TUBA1A	CDK2AP1	SMC4	KNTC1	SCNM1		PML	EREG		EPC2	GALNT2			INHBA	LIF	CRTC3	INHBA		NRCAM	SEC61B					ARHGEF3	WARS			MANEA				SHH				GNAI2		AP3D1	IL1B		RELA
ITGB3BP	CDK2AP1	CDC7	KIF20A	PSME3	GEMIN6		POLB	EZH2		ASTE1	GARS			INHBB	LYN	ANPEP	INHBB		SERPINE1	RBPMS					GAL	SLC7A5			ALG9				SOX9				GPX1		MAPKAPK2	IL1RN		TRIM27
ANAPC13	CDC7	CDC45	CCNO	PSMD14	PHF5A		POLD2	F2R		TDP2	GSTP1			IRAK1	MAD2L1	SLC25A4	IRAK1		PDGFRB	RAB31					UTP11L	DEGS1			ST6GALNAC5				SUV39H1				CXCL1		CD83	IL6		RFX5
RACGAP1	CDC45	CDC23	TUBA1B	MAD2L2	LSM10		POLE2	FGR		POLD4	GTF2E1			ITGA6	NBN	SLC25A5	ITGA6		PLK1	KIF3A					SHISA5	IRS2			DGAT2				TFAP2C				GSTP1		POLR3G	IL8		S100A11
DYNC1LI1	CDC23	CDC123	NDC80	DBF4	TSEN15		PSMA1	FN1		NHEJ1	GTF2E2			ITGAV	OSM	BAD	ITGAV		PMAIP1	CDC37					TNFRSF12A	GMPS			MCFD2				NR2F1				HELLS		HSPH1	CXCR1		SHH
NUSAP1	CDC123	CCNE2	MAD2L2	UBE2C	HNRNPA1L2		PSMA3	FPR1		XRCC6BP1	GYG1			KPNB1	PAK2	CD1D	KPNB1		PML	SEC23IP					ZAK	GGH			RFT1				TGIF1				HGF		PANX1	CXCR2		SOX9
MIS18A	CCNE2	CKAP5	ARPP19	ZWINT	AUH		PSMA4	FUT4		ZSWIM7	HELLS			KRT18	PDGFRB	CD36	KRT18		EXOSC9	XPOT					MARK4	KYNU			PTPMT1				TIMP1				HLCS		BLOC1S6	IL13RA2		SUV39H1
ANLN	CKAP5	MELK	KIF2C	PSME4	HNRNPH3		PSMA5	FUT8		INO80C	HIP1			LCN2	SERPINE2	DLG1	LCN2		PODXL	BICD2					SAV1	MAPKAPK2			B3GALT6				TIMP3				TNC		ICOS	IL15RA		TFAP2C
NDE1	MELK	GINS1	UBE2C	FBXO6	LGALS3		PSMB2	G6PD		LOC100133315	HIVEP2			LGALS1	PLK1	INSR	LGALS1		PPT1	TRAM1					AEN	GSTO1			NANP				TWIST1				IFNAR2		NOD2	IL17A		NR2F1
ERCC6L	GINS1	PSME3	CIT	GTSE1	MBNL1		PSMB3	GALNT2			FOXA2			LMNB1	PML	MAPK3	LMNB1		HTRA1	SEC61G					PLEKHG2	EEF1E1			PGM2L1				WNT5A				IGFBP3		CLEC7A	INHBA		TGIF1
NCAPG2	PSME3	PSMD14	ZWINT	DTL	PRKCD		PSMB4	GAPDH			HOXA11			MAD2L1	PSMA1	RXRA	MAD2L1		PTK7	KPNA6					APH1B	PTGES			BAD				ZNF189				IGFBP5		IL33	INHBB		TIMP1
SPDL1	PSMD14	TUBGCP3	OIP5	ZAK	SRSF4		PSMB5	GGCX			IARS			MMP9	PSMA3	SLC20A2	MMP9		RAP2A	NUP62					FNDC1	GFPT2			ENTPD5				CBX4				IGFBP7		BAD	CXCL10		TIMP3
TXNL4B	TUBGCP3	PLK4	MAPRE1	TIPIN	PRPF18		PSMB8	GNA15			ICAM1			MNDA	PSMA4	SLC22A5	MNDA		RB1	POLA2					IKBIP	PSME3			CPT1A				BHLHE40				IL1A		BCL2	IRAK1		TWIST1
TIPIN	PLK4	ARPP19	TPX2	ZWILCH	CNOT8		PSMB9	GNAI2			IFNAR2			CITED1	PSMA5	TAF5	CITED1		ROBO1	KIF4A					DCUN1D3	PSMD14			CS				SOCS1				IL1B		CFB	IRAK2		WNT5A
ZWILCH	ARPP19	DBF4	NCAPD3	RFWD3	ZRANB2		PSMC6	GPX1			IGFBP5			MSX1	PSMB2	TSPAN7	MSX1		ROBO2	BLOC1S6					TUBB	PDPN			EXT1				CDC23				IL2RA		C6	IRS1		ZNF189
CDCA8	DBF4	MAPRE1	NCAPH	MCM10	PPARGC1A		PSMD1	GSTP1			IL1A			MSX2	PSMB3	KDM4A	MSX2		S100A9	TIMM10					PCSK9	SLC6A14			FUCA1				SAP30				IL6		C8G	ITGA5		CBX4
CEP55	MAPRE1	PSME4	ANAPC13	CASC5	SRSF8		PSMD12	HELLS			IL1B			NBN	PSMB4	PDCD6IP	NBN		CCL24	GREM1					ACVR1B	LPIN1			SLC37A4				EIF2B3				IL8		CD1D	JUNB		BHLHE40
CENPQ	PSME4	PLCB1	RACGAP1	DCLRE1B	SYF2		PSME2	HGF			IL6			NCF2	PSMB5	KAT5	NCF2		SELE	ATP2C1					APC	PSME4			GK				EIF4A3				CXCR2		CD36	KDR		SOCS1
CENPN	PLCB1	POLA2	DYNC1LI1	CDT1	AGO1		PYCR1	HLCS			IL11			NMT1	PSMB8	HTATIP2	NMT1		SPP1	NXT1					BAD	LARS2			GOT1				DNAJB6				IL11		DPP4	KRT18		CDC23
PBK	POLA2	GTSE1	NUSAP1	RHNO1	SSU72		RAD23B	HSPA5			IL17A			NPM1	PSMB9	NEDD4L	NPM1		SRF	EHD3					BCL2	SLC7A8			HNF4A				YAF2				IL15RA		EDN2	LBP		SAP30
RCC2	GTSE1	NDE1	MIS18A	C11orf82	A1CF		RAP2A	IGFBP3			ILF2			TNFRSF11B	PSMC6	HAVCR1	TNFRSF11B		AURKA	IPO11					C6	GCAT			IDH1				PSME3				TNFRSF9		EDN3	LCN2		EIF2B3
KIF15	NDE1	TIPIN	ANLN	APC	YBX2		RBBP8	IL1B			INHBA			OSM	PSMD1	LMBRD1	OSM		STXBP1	BET1L					LPAR1	MTHFD1L			INSR				PSMD14				IMPDH1		HMOX1	LGALS1		EIF4A3
CASC5	TIPIN	RFWD3	NDE1	CCNG1	PCF11		RECQL	IL6			INHBB			SERPINE1	PSMD12	MAGI3	SERPINE1		TGFB2	CPSF3					GATA6	PHGDH			ITPKA				BTN2A2				INHBA		HPS1	LIMS1		DNAJB6
SPC25	RFWD3	MCM10	ERCC6L	CDKN2B	RBM23		RFC2	IL11			IRAK1			PAK2	PSME2	HSBP1L1	PAK2		TGFBR1	CPSF2					GZMA	PSAT1			MAN1A1				MAD2L2				CXCL10		IHH	LYN		YAF2
CENPK	MCM10	CEP72	NCAPG2	FOXN3	RNPC3		RFC3	IL17A			ITGA6			PF4	RAD23B		PF4		THBS2	ARFGAP1					HMOX1	DUOX2			MAN2C1				ZBTB18				INSIG1		IL6R	MMP2		PSME3
NCAPG	CEP72	MARK4	SPDL1	DLG1	MBNL3		RFC4	IRAK1			IRAK2			SERPINB9	RAP2A		SERPINB9		THY1	SAR1A					HOXA5	PNPLA8			MDH1				IGF2BP3				IRS1		MAPK3	MMP3		PSMD14
CENPM	MARK4	CEP76	TIPIN	GATA6	WIBG		SLC2A1	IRAK2			IRS1			PKM	RB1		PLAUR		TTK	SPIRE1					ID3	APIP			MGAT3				PPP1R13L				ITGAV		MAP2K2	MMP9		MAD2L2
NUP37	CEP76	CDT1	ZWILCH	ID2			SOD2	ITGA5			ITGAV			PLAUR	RGS4		PMAIP1		TWIST1	SIL1					NDUFS3	CYP39A1			NAGA				UBE2C				JUNB		PSEN1	MPV17		ZBTB18
FAM83D	CDT1	CEP78	CDCA8	FOXO4			SPP1	STT3A			STT3A			PMAIP1	SHH		PML		UBE2N	CREB3L2					NEUROD1	SCLY			NPY1R				ZHX2				KDR		PTEN	MSX2		IGF2BP3
KIF18A	CEP78	GINS4	CEP55	NEUROD1			SRF	LIF			JUNB			PML	SOX9		POLB		VCP	KLC2					PPARG	PDP1			OGDH				SBNO2				KRT6A		PTPRJ	NCF2		PPP1R13L
CDCA3	GINS4	LSM10	RCC2	PPM1A			STC1	LOX			KRT7			POLB	STK3		PPT1		WNT5A	ACD					PSEN1	CSGALNACT1			P2RY1				DKK1				LAMC1		RPS6KA1	NNMT		UBE2C
NUF2	LSM10	CDCA5	CASC5	PRKAB2			TGFB2	LOXL1			LBP			PPT1	TGFB2		PSMA1		CDC23	IPO4					PTEN	EIF5A2			PCK1				LPIN1				LIF		GAB2	OAS2		ZHX2
LMLN	CDCA5	NEDD1	SPC25	MAD2L1BP			TLR4	LYN			LIF			PSMA1	TGFBR1		PSMA3		WISP1	SYNDIG1					PTPRF	TRIB3			PCK2				PLCB1				LYN		NR1H3	OAS3		SBNO2
CDCA5	NEDD1	DCUN1D3	NCAPG	MFN2			TOP2A	MAD2L1			LIG3			PSMA3	THY1		PSMA4		SPHK1	SLC25A32					RXRA	MID1IP1			PDK2				TARDBP				TACSTD2		VAV3	SERPINE1		DKK1
HAUS1	DCUN1D3	TUBB	NUP37	CGRRF1			TPD52L1	METTL1			LIMS1			PSMA4	TIMP1		PSMA5		TMSB10	HOOK3					SORT1	ELOVL5			PDK4				ZNF281				MET		TAB2	PDGFRB		LPIN1
NEDD1	TUBB	ACVR1B	FAM83D	ING4			TWIST1	MPG			FADS1			PSMA5	TIMP3		PSMB2		EI24	AP1S3					SOS2	PYCRL			ENPP1				GTPBP4				MKI67		PAG1	PF4		PLCB1
ARL8A	ACVR1B	BCL2	CDCA3	WAC			UBE2N	NBN			SMAD5			PSMB2	TLR4		PSMB3		KIF20B	TUBB					VDR	OTUB2			PFKFB2				BACE2				MMP7		PELI2	PGF		TARDBP
PHF13	BCL2	CAMK2D	NUF2	PRKAG2			VCP	NEK2			MARS			PSMB3	TPD52L1		PSMB4		PIEZO1	PCSK9					TRPV1	SLC25A32			PFKL				POT1				MMP12			SERPINB9		ZNF281
SGOL2	CAMK2D	CCNG1	LMLN	CAB39			WFS1	NMT1			MCM2			PSMB4	TTK		PSMB5		DLGAP5	ACACB					DYRK2	GPT2			PGM1				HEYL				MNDA			PLP2		GTPBP4
CDCA2	CCNG1	CDK3	CDCA5	STRADB			WNT5A	OSM			MCM5			PSMB5	TWIST1		PSMB8		ARPC1B	ARRB1					PDE5A	C9orf3			PGM5				GREM1				CITED1			PMAIP1		BACE2
TUBB	CDK3	CDKN2B	HAUS1	SESN2			PXDN	P4HA1			MNDA			PSMB8	UBE2N		PSMB9		SEMA3A	RERE					CRADD	MCFD2			PHKB				DKK3				MSX2			PML		POT1
SKA1	CDKN2B	FOXN3	NEDD1	BRSK1			CHAF1B	PAK2			CITED1			PSMB9	VCP		PSMC6		CDC42EP2	ATP5B					TNFSF10	DTD1			PMM1				AGO2				MYH10			PPAT		HEYL
SKA3	FOXN3	DLG1	ARL8A				RAD54L	PAM			MSX1			PSMC6	VEGFC		PSMD1		MAD2L2	ATP5C1					STK17B	NANP			PPARA				BHLHE22				NBN			PSMB8		GREM1
ASPM	DLG1	FOXO4	PHF13				TNFSF11	PARN			MSX2			PSMD1	WFS1		PSMD12		SEMA4D	ATP5D					ITM2B	SLC27A1			PPP1CC				TRIB2				NDP			PTGS2		SND1
SKA2	FOXO4	PAFAH1B1	SGOL2				RUVBL1	PDGFRB			MYBL2			PSMD12	WNT5A		PSME2		NEBL	ATP5F1					VAV3	ACAA1			PPP1R1A				LMCD1				PNP			PTK7		DKK3
APC	PAFAH1B1	CHMP1A	CDCA2				STC2	PGM3			NAB1			PSME2	TNFSF11		PTGS2		PDPN	ATP5J					HTATIP2	ACACB			PRKACG				MTERFD1				NPM1			PTPN11		AGO2
CCNG1	CHMP1A	ABCB1	TUBB				RIPK2	PHKA1			NBN			PTGS2	SOCS1		RASGRF2		PLK4	BAD					FASTK	ACADM			PSEN1				ZNF593				ODC1			PYCR1		BHLHE22
CDK3	ABCB1	PPP6C	SKA1				EIF2B3	PIGA			NDP			RASGRF2	CDC23		RB1		UBE2C	BCL2					ARHGEF9	ACADS			PTEN				RLIM				OSM			RELA		TRIB2
EDN3	PPP6C	PTEN	SKA3				EXO1	PLAUR			NMT1			RB1	RIPK2		RELA		RAPGEF4	BMPR1A					PPP1R13B	ACADSB			SLC5A3				PHF21A				REG3A			ROBO1		LMCD1
INSR	PTEN	SKP1	ASPM				PTTG1	PLK1			NPM1			RELA	TNFRSF10B		ROBO1		ESM1	SLC25A20					DAPK2	ACADVL			SLC25A1				RAB23				PDGFRB			ROBO2		MTERFD1
NEDD9	SKP1	AKAP9	SKA2				MAPKAPK2	PLOD1			NUP98			ROBO1	TNFRSF10A		ROBO2		CIT	CAMK2D					NGEF	ACAT1			UGDH				DNAJC10				PGF			S100A9		ZNF593
PAFAH1B1	AKAP9	POLD4	APC				TRIP13	PML			ORC1			ROBO2	SPHK1		CX3CL1		MAPRE1	CD36					CIDEB	ACO2			UGP2				TIPIN				SERPINB5			S100A12		RLIM
CHMP1A	POLD4	RHOU	CAT				MAP4K4	PPIB			OSM			CX3CL1	EIF2B3		SHH		DKK1	SCARB2					CDIP1	ACOX1			UGT2B15				AKIRIN2				PLAU			CX3CL1		PHF21A
PPP1CC	RHOU	FBXL15	CCNG1				CHST3	PPT1			PDGFRB			SHH	SOCS3		STIL		TPX2	CPT1A					ING4	ALDH9A1			SLC25A11				DEPDC1				PLK1			SHH		RAB23
PTEN	ZNF655		CDK3				EEF1E1	PSMA1			PF4			STIL	USP14		SOD2		MYCBP2	CPT2					IP6K2	AMT			DYRK2				HDAC8				PMAIP1			SOD2		DNAJC10
TGFA	FBXL15		FGF9				MDC1	PSMA3			PGM3			SOD2	CCNE2		SOX9		LPIN1	CRY2					ING3	APOA4			B4GALT4				TRIB3				PML			SOX9		TIPIN
CD2AP			FGFR2				RBX1	PSMA4			PIGA			SOX9	MAPKAPK2		STAT1		RHOQ	FGF9					UACA	ASPA			B3GALT2				GZF1				PTGS2			SPARC		AKIRIN2
PDXP			NEDD9				PARP2	PSMA5			PITX1			STAT1	EIF5B		STAT5A		POT1	FTH1					CIDEC	AUH			LARGE				ACD				PTHLH			STAT1		DEPDC1
KLHL13			PAFAH1B1				PSME3	PSMB2			PLAUR			STAT5A	EIF4A3		STK3		SACS	BLOC1S1					SCIN	BCAT2			GAL3ST1				C14orf169				RB1			STAT5A		HDAC8
ANAPC16			CHMP1A				PSMD14	PSMB3			PML			STK3	TNFSF15		TGFB2		GREM1	HNF4A					BMF	BSG			PPIP5K1				GLIS2				RBP4			STC1		GZF1
			PPP1CC				TRIB1	PSMB4			POLB			TGFB2	PSME3		TGFBR1		RACGAP1	SMAD4					AIFM3	SLC25A20			SEC24B				AJUBA				REG1A			TBXAS1		ACD
			TGFA				CCNO	PSMB5			POLD2			TGFBR1	PSMD14		TGM2		STMN3	RAB8A						CKB			SEC23A				MTDH				RELA			TGFB2		C14orf169
			CDC14A				YAP1	PSMB8			POLE2			TGM2	TRIB1		TIMP1		DYNC1LI1	MTM1						CPT1A			SORBS1				PCSK9				TRIM27			TGIF1		GLIS2
			BECN1				MAD2L2	PSMB9			PPA1			TIMP1	SPRY1		TLR2		NUSAP1	MXI1						CPT2			POMT1				SLC27A1				ROBO1			TNFRSF1B		AJUBA
			PDCD6IP				RAD51AP1	PSMC6			PTHLH			TLR2	CCNO		TLR4		CD320	OPA1						CRAT			PPARGC1A				EIF2AK4				S100A6			HSP90B1		MTDH
			CDK20				DUSP10	PSMD1			PTMA			TLR4	PIAS3		TNFAIP1		TNFRSF12A	PAFAH1B1						CS			B3GNT1				ACADVL				S100A11			TWIST1		PCSK9
			CD2AP				PARK7	PSMD12			RAN			TNFAIP1	MAD2L2		TNFRSF1B		HJURP	PALM						CTH			TREH				APOA4				CCL24			VCP		EIF2AK4
			VPS4A				PSME4	PSME2			RB1			TNFRSF1B	IGF2BP3		TOP2A		EIF5A2	CTSA						CYP2C9			MGAT4B				ARRB1				CXCL5			VEGFC		APOA4
			CHMP3				PLCB1	PTPN11			RBBP8			TOP1	RBPMS		TP53BP2		GRHL3	PPP1CC						CYP2J2			MGAT4A				ATP1A1				CX3CL1			VRK2		ARRB1
			TTC19				FBXO6	PTPN12			RECQL			TOP2A	UBE2C		TPD52L1		CXCL16	PRKAB2						CYP27A1			GPD1L				CD36				SHH			WFS1		CD36
			PDXP				UBE2T	PTPN13			REL			TP53BP2	RAPGEF4		HSP90B1		MID1IP1	PSEN1						ECI1			MAT2B				CDKN2B				SHMT2			WNT2		FOXN3
			CHMP1B				UHRF1	PTPN14			RELA			TPD52L1	CDC37		TRAF1		NOD2	PEX19						DDC			SAR1B				FOXN3				STIL			WNT5A		CST3
			KLHL13				ERO1L	PTPRG			RFC2			HSP90B1	DUSP10		PHLDA2		ACD	SORT1						DECR1			PRKAG2				CST3				FSCN1			ZNF35		EIF4EBP2
			ANAPC16				DUOX2	RAP2A			RFC3			TRAF1	DKK1		TWIST1		RTN4R	SFRP5						DLD			GDE1				EIF4EBP2				SOD2			LRP8		NR2F6
			NEK7				UCHL5	RB1			RFC4			PHLDA2	TPX2		VCP		SYNDIG1	SRSF4						ECH1			GDPD2				NR2F6				SOX9			PXDN		FGFR2
							GTSE1	RGS4			TRIM27			TWIST1	LPIN1		WFS1		CEP76	SLC25A1						ECHS1			DOLPP1				FGFR2				SPARC			PIK3R3		GABPA
							DTL	RPN1			RFX5			VCP	PSME4		WNT5A		PHF17	SNX1						EDN2			GBA2				GABPA				SPOCK1			IFITM1		GATA6
							RTEL1	RPN2			RPL27A			WFS1	GTPBP4		FOSL1		ARPC5L	SNX2						EHHADH			GBA3				GATA6				SRF			TNFSF11		GDF2
							ZAK	SEC13			RPN1			WNT5A	NUP62		CBX4		SGIP1	STX3						ETFDH			RBKS				GDF2				STAT5A			STC2		ARHGAP35
							DNAJC10	SOX9			RPN2			FOSL1	AGO2		IRS2		KISS1R	MLX						FAAH			TRAK2				ARHGAP35				STK3			SOCS1		HNF4A
							SEMA4C	STAT1			RRM2			CBX4	TRIB2		PEA15		AJUBA	FZD1						FABP1			UGT2A3				HNF4A				TAF6			IRS2		HOXA2
							TIPIN	STAT5A			S100A9			IRS2	RGCC		TNFSF9		SHANK3	STX7						FABP2			MOGAT2				HOXA2				TCF19			RIPK2		ID2
							PARPBP	STK3			S100A11			PEA15	UHRF1		RIPK2		CDCA5	VAMP8						FH			B4GALNT2				ID2				TFAP2C			SPHK1		ID3
							RFWD3	AURKA			SEC13			TNFSF9	UBQLN1		TNFRSF10C		DCUN1D3	SNX4						NR5A2			GALM				ID3				TFDP1			SOCS3		IL6R
							FANCI	STYX			SHH			RIPK2	NOX4		TNFRSF10B		TTL	SNAP23						GATM			IPMK				INSR				TGFB2			PAPSS1		INSR
							C12orf44	SUV39H1			SNRPB			TNFRSF10C	UCHL5		TNFRSF10A		SKA1	NAPA						GHR			MOGAT3				SMAD4				TGFBI			RQCD1		SMAD4
							NOD2	TGFB2			SNRPF			TNFRSF10B	RAB23		IER3		SKA3	SPAG9						GLUD1			B3GNT8				SMAD7				TGFBR1			MAPKAPK2		SMAD7
							CREB3L2	TGFBR1			SNRPG			TNFRSF10A	ZAK		SPHK1		PCSK9	GCC2						GLUD2							PALM				TGIF1			ATP6V1F		MAX
							AEN	TGM2			SOD2			IER3	DNAJC10		SOCS3		SKA2	MFN2						GOT1							CHMP1A				TGM2			HMGN3		CHMP1A
							AIDA	THY1			SOX9			SPHK1	EIF5A2		MAGED1		ACVR1B	CCS						GSR							ENPP1				TIMP1			GSTO1		ENPP1
							DCLRE1B	TLR2			SRF			SOCS3	ALS2		EEF1E1		APC	OPTN						GSTA1							PPARA				TLR4			ATP6V1G1		PPARA
							ACD	TLR4			STAT1			MAGED1	TRIB3		BAG2		ARRB1	AP3S2						GSTA3							PPARG				TTK			ISG15		PPARG
							FTO	TNFAIP1			STAT5A			EEF1E1	PROK2		EI24		BCL2	DSCR3						GSTM2							PRKCD				VEGFC			NAMPT		PRKCD
							CLPB	TPD52L1			SUV39H1			BAG2	NOD2		MELK		BTG1	SEC24B						GSTM3							PRKCZ				WARS			SPRY1		PRKCZ
							RHNO1	TTK			TAF6			EI24	RHBDF1		TNFSF15		CAMK2D	SEC23A						HADHA							PSEN1				WNT2			IFITM3		PSEN1
							FNDC1	TWIST1			TCF19			MELK	AIDA		DNAJB6		CD36	VTI1B						HADHB							PTEN				WNT5A			IFITM2		PTEN
							CDCA5	UBA1			TEAD1			TNFSF15	FNDC1		RNF41		CHAD	HTATIP2						HADH							PURA				FZD3			SH2B2		PURA
							SFR1	UBE2N			TEAD4			DNAJB6	KISS1R		PSME3		CST3	RER1						HMGCL							ARID4A				FOSL1			CDC37		ARID4A
							NEIL2	VCP			TFAP2C			RNF41	AJUBA		PSMD14		CTH	DDX19B						HMGCS2							RXRA				CDC7			USP18		RXRA
							PCSK9	VEGFC			NR2F1			PSME3	FAM58A		SEMA3A		DPP4	GABARAP						HNF4A							SRSF4				IFITM1			PARK7		SRSF4
							EIF2AK4	VRK1			TFDP1			PSMD14	DGKH		SEMA4D		LPAR1	GABARAPL2						HPGD							HNF1B				TNFSF11			LPIN1		HNF1B
							APC	VRK2			TGFB2			SEMA3A	DYX1C1		PPP1R13L		EDN3	TRAPPC8						IDH1							MLX				IRS2			SULF1		MLX
							APOA4	WFS1			TGFBR1			SEMA4D	PCSK9		IL24		GDF2	KIFAP3						IDH3A							THRB				TNFSF9			PLCB1		THRB
							BAD	WNT5A			TGIF1			PPP1R13L	SLC27A1		PARK7		HNF4A	EXPH5						LIPC							NR1H2				RIPK2			RHOQ		NR1H2
							BCL2	CDK2AP1			TK1			IL24	EIF2AK4		PHLDA1		INSR	SNX13						MDH1							VDR				CDC123			NUP62		VDR
							CAT	NCOA3			TLR2			PARK7	ACVR2A		TPX2		ITGA7	SDCBP2						ME2							YY1				SPHK1			GREM1		YY1
							CCNG1	TPST2			TLR4			PHLDA1	ADCY6		PSME4		LTK	VPS4A						MGST3							NRIP1				ZNF259			AGO2		NRIP1
							CD36	TPST1			TNFAIP1			TPX2	ADCY9		SULF1		SMAD4	CHMP2A						ALDH6A1							FZD1				LIPG			ERO1L		FZD1
							FOXN3	TNFSF11			TOP1			PSME4	APC		ITGB3BP		SMAD7	SNX15						MSRA							BARX2				MAGED1			DUOX2		BARX2
							CLCA1	RUVBL1			TOP2A			SULF1	APLP2		CLEC5A		MTM1	SAR1B						MUT							PER3				EEF1E1			NOX4		PER3
							CRY2	SOCS1			TRAF1			ITGB3BP	APOA4		NUP62		NDUFS3	NAGPA						OAT							USP2				PTGES			CKLF		USP2
							GATA6	CDC23			TRIP6			CLEC5A	ARRB1		GREM1		PAFAH1B1	HOOK1						OGDH							ATG5				DLGAP5			CYP39A1		ATG5
							HMOX1	B3GALNT1			TWIST1			NUP62	BMPR1A		CKAP2		PALM	PRKAG2						OTC							KDM4A				MELK			XAF1		KDM4A
							ID2	RIPK2			UBE2N			GREM1	CCNG1		SENP1		ENPP1	CHMP5						PCK1							HDAC5				GINS1			CXCR7		HDAC5
							MAX	TNFRSF10B			WARS			CKAP2	CD36		UBQLN1		PPARG	VTA1						PCK2							NR1H3				NAMPT			TRIB3		NR1H3
							FOXO4	TNFRSF10A			WFS1			SENP1	CDKN2B		ARHGEF3		PPM1A	CHMP3						PDK2							ZNF256				CALCRL			CXCL16		ZNF256
							MT3	DPM2			WNT2			UBQLN1	DGKA		APIP		PRKCZ	SYTL2						PDK4							SORBS3				GDF11			ELMO2		SORBS3
							PRKCD	SPHK1			WNT5A			ARHGEF3	DGKQ		GAL		MAPK3	UACA						PFKFB2							CITED2				TRIB1			NOD2		CITED2
							MAPK3	SOCS3			ZNF35			APIP	LPAR1		UTP11L		PRSS2	STRADB						PHYH							KAT5				SPRY1			CLEC7A		KAT5
							MAP2K2	MTMR6			ZNF70			GAL	EDN2		DDX47		PSEN1	KIF16B						PLD1							HEXIM1				BTN2A2			FNDC1		HEXIM1
							PSEN1	CCNE2			ZNF165			UTP11L	EDN3		SHISA5		PTEN	PEX26						PLP1							ZHX1				YAP1			ATP6V1E2		ZHX1
							RNF5	UBE2L6			ZNF189			DDX47	EIF4EBP2		BFAR		PTK6	AP5M1						PPARA							BAHD1				TACC3			GBP5		BAHD1
							RPS6KA1	MAPKAPK2			FOSL1			SHISA5	FGFR3		TNFRSF12A		PTPRF	AKTIP						PPARG							SATB2				CARM1			PCSK9		TNRC6B
							RXRA	MAP4K4			CDK2AP1			BFAR	GDF2		MST4		PTPRJ	MPPE1						PRKAB2							AGO1				PDPN			SLC27A1		SATB2
							STX3	RAB3D			NCOA3			TNFRSF12A	GHR		ZAK		HNF1B	TRAK2						ALDH18A1							PDCD4				KIF2C			PIM3		AGO1
							VLDLR	ISG15			CHAF1B			MST4	MKNK2		DNAJC10		TGFA	RILP						RNPEP							YBX2				MAPRE1			EIF2AK4		PDCD4
							YY1	MELK			CDC7			ZAK	HNF4A		XAF1		NR1H2	FAM160A2						SCP2							ING4				TPX2			NAT2		YBX2
							DYRK2	KLHL21			CDC45			DNAJC10	IL6R		DRAM1		NAPA	STON2						SDHB							ZNF219				GTPBP4			ADCY6		ING4
							BECN1	GFPT2			CBX4			XAF1	INSR		CXCR7		SOCS2	PKDCC						SLC3A1							SIRT7				NUP62			ADCY9		ZNF219
							SPAG9	TNFSF15			PIR			DRAM1	IREB2		AVEN		NR1H3	SH3D19						SLC10A2							INPP5K				LAMP3			ADH1A		SIRT7
							MAP3K13	RBX1			BHLHE40			CXCR7	SMAD4		TRIB3		SORBS3	CNST						SLC16A1							HR				RACGAP1			ADH1C		INPP5K
							ATG5	PARP2			TNFSF11			AVEN	SMAD7		RBM25		SORBS1							SLC22A4							EAPP				UHRF1			ADH6		HR
							TRAF4	PREB			RUVBL1			TRIB3	NDUFS4		SAV1		CGRRF1							UGDH							DMAP1				HILPDA			ALDH1A1		EAPP
							TRANK1	ABI2			KLF7			MARK4	ENPP1		PROK2		AVIL							UGP2							PBXIP1				NOX4			APOA4		DMAP1
							CCS	CHST4			IRS2			RBM25	PRKACG		ELMO2		PPARGC1A							UGT2B15							OVOL2				GAL			AQP8		PBXIP1
							NDRG1	RNF41			EIF3I			SAV1	PKIB		NOD2		SYNPO							NR1H2							ZNF350				CKLF			BAD		OVOL2
							VAV3	PSME3			B3GALNT1			PROK2	PRKCD		AEN		TNIK							HSD17B8							PDZD3				ZAK			CAMK2D		ZNF350
							KAT5	PSMD14			RNMT			ELMO2	PRKCZ		PLEKHG2		NEDD4L							SLC25A16							EPC1				NCAPG2			CAMK2G		EPC1
							MAP3K2	TRIB1			RNGTT			NOD2	MAPK3		CHAC1		NGEF							AKR1C3							ATPIF1				TIPIN			CAT		FOXP2
							PPARGC1A	SPRY1			RIPK2			AEN	MAP2K2		PHF17		NPTN							ABCC3							FOXP2				TESC			CD36		CNKSR3
							TP53TG1	CCNO			DPM2			PLEKHG2	PSEN1		ZC3H12A		TP53TG5							SUCLG1							CNKSR3				AKIRIN2			CDKN2B		2013-03-08
							ATG14	PIAS3			SAP30			CHAC1	PTEN		APH1B		OSGIN1							LPIN2							RCOR2				FERMT1			CLCA1		RCOR2
							SCAP	MAD2L2			SPHK1			PHF17	PTPRJ		BCL2L12		VILL							NR1H4											CSGALNACT1			CYP3A7
							TNIK	CARM1			EIF2B3			ZC3H12A	SKP1		EVA1A		CRBN							NR1H3											EIF5A2			CYP2C9
							TAB2	PRDX4			GYG2			APH1B	TGFA		FNDC1		PLCE1							ACAA2											KIF15			CYP2C18
							MAPK8IP2	TRIM16			TAF1B			BCL2L12	NR1H2		CARD6		IP6K2							ECI2											MARK4			CYP2J2
							ULK3	PLK4			TAF1A			EVA1A	FZD1		MTDH		LIMA1							HTATIP2											SAV1			CYP3A4
							EPC2	WDR4			NMI			FNDC1	DGKD		FOXQ1		CDHR2							AGPAT2											PROK2			CYP3A5
							CIDEB	COPS8			RQCD1			CARD6	PPAP2A		IKBIP		CHPT1							PPARGC1A											NOD2			CYP11B2
							PDCD4	RBPMS			PTTG1			MTDH	PDE5A		DCUN1D3		PDXP							SLC27A4											LEPRE1			CYP27A1
							ASTE1	UBE2C			TRIP13			FOXQ1	SPAG9		TUBB		RTN4							SLC27A2											RHBDF1			DDC
							CDIP1	RAPGEF4			HMGN3			IKBIP	MAP3K13		C11orf82		RHOU							LIAS											MARCKSL1			LPAR1
							ING4	DUSP14			CHST3			DCUN1D3	SLC9A3R1		PCSK9		TRPV4							PADI2											FTO			EDN2
							WAC	WDR5			MAGED1			TUBB	ATG5		AMIGO2		XYLT1							MGLL											SP6			EDN3
							TDP2	CDC37			EEF1E1			C11orf82	TRAF4		RILPL1		PINK1							SEPHS2											COL18A1			EIF4EBP2
							KRT20	DUSP10			GTF2IRD1			PCSK9	NR1H3		PIM3		KAZALD1							SCAP											HOOK3			EPHX2
							UACA	GALNT6			CREB5			AMIGO2	ZER1		ACVR1B		ESPN							PTGR1											KISS1R			NR2F6
							STRADB	DOLK			NFE2L3			RILPL1	HEXIM1		APC		KIAA1109							MLYCD											E2F7			FDX1
							CCDC47	DKK1			EIF5B			PIM3	MAP3K2		BAD		STON2							DDAH2											ASPM			FGF9
							RTN4	TPX2			BZW1			ACP2	PPARGC1A		BCL2		SCIN							ACOT11											AREGB			FGFR3
							POLD4	LPIN1			EIF4A3			ACVR1B	TNIK		BCL2L2		BMF							ACAD8											ACVR2A			FGFR2
							TRPV4	GANAB			GINS1			APC	TNRC6B		BMX		MPP7							HPGDS											APC			FMO4
							XYLT1	PSME4			GFPT2			BAD	TAB2		BTG1		CRIPAK							MAT2B											BAD			GATA6
							ATG9A	GTPBP4			DNAJB6			BCL2	MAPK8IP2		C6									SLCO4A1											BCL2			GHR
							NHEJ1	NUP62			PREB			BCL2L2	RCHY1		CAT									CRYL1											BMPR1A			GOT1
							BRSK1	FTSJ1			NAMPT			BMX	AGO1		CCNG1									ABHD5											KLF5			GSTA1
							XRCC6BP1	QPCT			YAF2			BTG1	CNPPD1		LPAR1									PRKAG2											BTG1			GSTA3
							ZSWIM7	ANAPC13			TRIB1			C6	NPTN		FGFR3									ACSL5											ENTPD5			GSTM1
							INO80C	TRIB2			ZNF267			CAT	PDCD4		GATA6									CAB39											CDK3			GSTM2
							SLC39A5	RGCC			PIAS3			CCNG1	EIF3K		GHR									PANK1											CDKN2B			GSTM4
							LOC100133315	NTMT1			YAP1			LPAR1	YBX2		GNRH1									CROT											CRIP1			HMGCS2
								UBE2T			MAD2L2			FGFR3	SEPSECS		GZMA									ECHDC2											CTH			HMOX1
								SENP1			ZBTB18			GATA6	PLCE1		HMOX1									STRADB											DBP			HNF4A
								ALG5			CARM1			GHR	TACO1		HOXA5									PECR											DLG1			HSD17B2
								UBQLN1			RNASEH2A			GNRH1	PRKAG2		ID3									BDH2											DPP4			ID2
								ERO1L			POLR3G			GZMA	CAB39		IHH									GBA2											EDN2			IFNAR1
								NOX4			TRIM16			HMOX1	INPP5K		IL6R									ADIPOR2											EDN3			IFNGR2
								COPS7A			IGF2BP3			HOXA5	LRRN3		LTK									PPCS											ELF4			IL6R
								RLIM			PHTF1			ID3	STRADB		MAX									UGT2A3											FABP1			INSR
								FKBP11			HSPH1			IHH	SPHK2		NDUFS3									ACSF2											FGF9			JUND
								UCHL5			ZNF275			IL6R	PELI2		NEUROD1									SLC46A1											FGFR3			LTK
								PPME1			PPP1R13L			LTK	AKTIP		OPA1									SDSL											FGFR2			MAOA
								TRMT112			CD3EAP			MAX	CERK		P2RX4									ACOT4											NR5A2			MAOB
								DTL			SUB1			NDUFS3	PINK1		PAFAH2									ADHFE1											FTH1			MAX
								FKBP7			DBF4			NEUROD1	ZFP91		PPARG									PTGR2											GATA6			MGST3
								DNAJB11			ASCC3			OPA1	WIBG		PPP2CB									NAGS											GDF2			FOXO4
								MST4			RBPMS			P2RX4	SH3D19		PRKCD									CYP4V2											GFER			NR3C2
								ZAK			WDR5			PAFAH2	CNKSR3		PRKCZ																				GNRH1			MT2A
								POLE3			GALNT6			PPARG	SPRED2		PSEN1																				GUCY2C			MT3
								DNAJC10			PHLDA1			PPP2CB	MUC20		PTEN																				HMOX1			CHMP1A
								PDP1			DOLK			PRKCD	CRIPAK		PTPRF																				HNF4A			ENPP1
								FKBP14			CHSY1			PRKCZ	EIF4E3		PTPRJ																				HOXA5			PPARA
								WDYHV1			ZHX2			PSEN1			RPS6KA1																				ID2			PPARG
								RFWD3			SBNO2			PTEN			RXRA																				IHH			PPM1A
								UBA6			HABP4			PTPRF			SORT1																				IL6R			PRKAB2
								COPRS			DKK1			PTPRJ			SFRP5																				INSR			PRKACG
								HDAC8			MYCBP2			RPS6KA1			SOS2																				LTK			PRKCD
								PBK			PPRC1			RXRA			HNF1B																				SMAD4			PRKCZ
								ALG1			LPIN1			SORT1			TMBIM6																				MATK			MAPK3
								EIF5A2			GANAB			SFRP5			TGFA																				FOXO4			MAP2K2
								UGGT1			PLCB1			SOS2			TJP1																				MT3			PTEN
								HECW2			LARS2			HNF1B			VDR																				MXI1			PTK6
								ALS2			ITGB3BP			TMBIM6			TRPV1																				NDUFS4			PTPRF
								TRIB3			RHOQ			TGFA			FZD5																				NPY			RNF5
								MARK4			TARDBP			TJP1			DYRK2																				PAFAH1B1			RXRA
								OSTC			ZNF281			VDR			PDE5A																				PBX1			SULT1A2
								PROK2			GTPBP4			TRPV1			BECN1																				PDZK1			STX3
								NOD2			CARHSP1			FZD5			CRADD																				ABCB1			SULT1A1
								GNPNAT1			NUP62			DYRK2			TNFSF10																				PPARG			UGDH
								AIDA			POLA2			PDE5A			SOCS2																				PRKCD			UGP2
								WNK1			TRIM29			BECN1			STK17B																				PSEN1			UGT2B15
								OTUB2			ZKSCAN5			CRADD			SLC9A3R1																				PYY			NR1H2
								FTO			GSPT2			TNFSF10			ITM2B																				PTEN			VDR
								CDC73			BACE2			SOCS2			ATG5																				PTPRF			VLDLR
								SRD5A3			POT1			STK17B			TRAF4																				PTPRJ			TRPV1
								MANEA			PHF19			SLC9A3R1			KIAA0141																				PURA			FZD1
								C14orf169			LHX6			ITM2B			PDCD6IP																				RXRA			SOCS2
								SUV39H2			HEYL			ATG5			BCL2L10																				TSPAN31			PAPSS2
								ALG9			GREM1			TRAF4			CITED2																				SFRP5			KL
								PHF17			SND1			KIAA0141			ACAA2																				FBXW4			CCS
								SETD7			DKK3			PDCD6IP			VAV3																				SSTR1			HDAC5
								ST6GALNAC5			AGO2			BCL2L10			HTATIP2																				HNF1B			NR1H3
								PUS7L			BHLHE22			CITED2			PPARGC1A																				TGFA			BPNT1
								PUS3			TRIB2			ACAA2			FASTK																				VDR			NDRG1
								GSG2			ATAD2			VAV3			GABARAP																				VIPR1			PGRMC2
								FNDC1			UHRF1			HTATIP2			ARHGEF9																				CDC14A			AGPAT2
								KISS1R			GRHL1			PPARGC1A			PHLPP1																				PPAP2A			SORBS1
								AJUBA			ALG5			FASTK			PPP1R13B																				PDE5A			PPARGC1A
								MCFD2			DSE			GABARAP			DDAH2																				BECN1			PHLPP1
								RFT1			LMCD1			ARHGEF9			DAPK2																				CD164			NPTN
								FAM58A			SMARCAL1			PHLPP1			NGEF																				USP8			MAT2B
								UBE2Q2			NOX4			PPP1R13B			GHITM																				CNOT8			EEF2K
								PTPMT1			MTERFD1			DDAH2			CIDEB																				SLC9A3R1			CDIP1
								B3GALT6			ASCC1			DAPK2			PDCD4																				GAB2			PRKAG2
								TTL			ZNF593			NGEF			CDIP1																				MFN2			IP6K2
								ESCO2			RPL26L1			GHITM			ING4																				CITED2			ACSL5
								DGKH			RLIM			CIDEB			IP6K2																				VAV3			CAB39
								DPH3			PHF21A			PDCD4			GULP1																				VTI1B			UGT2B28
								SLC27A1			MRPS17			CDIP1			KRT20																				CGRRF1			TRPM4
								PIM3			UCHL5			ING4			ING3																				TMEM115			STRADB
								EIF2AK4			ETV7			IP6K2			UACA																				CD160			KIF16B
								ACVR1B			DTL			GULP1			STRADB																				KIFAP3			ACSS2
								ACVR2A			MRPS23			KRT20			PECR																				FRAT2			GNG12
								ADCY6			CPSF3			ING3			SPHK2																				TAX1BP3			PDXP
								ADCY9			POLR3K			UACA			RTN4																				ING4			CYP3A43
								APC			CPSF2			STRADB			SEMA6A																				PLCE1			CYP4F12
								APLP2			POLE3			PECR			CIDEC																				TRPM4			ADIPOR2
								ARRB1			GON4L			SPHK2			MOAP1																				APPL2			KLB
								BCL2			TIPIN			RTN4			AKTIP																				TMEM127			IFNLR1
								BMPR1A			TESC			SEMA6A			PINK1																				EAPP
								BMX			AKIRIN2			CIDEC			BCL2L14																				SPHK2
								CAMK2D			MRPS10			MOAP1			FASTKD1																				ZMIZ1
								CAMK2G			ZNF532			AKTIP			HINT2																				POLD4
								CCNG1			COPRS			PINK1			SCIN																				OVOL2
								CD36			MCM10			BCL2L14			BMF																				ROGDI
								ENTPD5			CSGALNACT2			FASTKD1			SLC5A11																				SCIN
								CDKN2B			BATF3			HINT2			ACVR1C																				ATPIF1
								CRY2			DEPDC1			SCIN			UNC5D																				FOXP2
								CSNK1G3			ASF1B			BMF			AIFM3																				IFNLR1
								CTH			CSGALNACT1			SLC5A11			RASSF6
								DGKA			LRIF1			ACVR1C			UNC5B
								DGKQ			HDAC8			UNC5D			RNF152
								TRDMT1			ALG1			AIFM3			MAGI3
								LPAR1			NDNL2			RASSF6
								EDN2			EIF5A2			UNC5B
								EDN3			UGGT1			RNF152
								EHHADH			ARNTL2			MAGI3
								FGFR3			ZNF319
								FGFR2			TRIB3
								GDF2			HES4
								GHR			GRHL3
								GNA11			OSTC
								MKNK2			TGIF2
								HNF4A			MRPL17
								IL6R			NOD2
								INSR			NFKBIZ
								LTK			GZF1
								SMAD4			CREB3L2
								SMAD7			CRTC3
								MAN1A1			GINS3
								MATK			GNPNAT1
								MGAT3			ACD
								MSRA			TAF1D
								MTM1			CDC73
								NDUFS4			SRD5A3
								PCK1			MANEA
								PDK2			C14orf169
								PDK4			SUV39H2
								ENPP1			ALG9
								PMM1			PHF17
								PPM1A			SP6
								PPP1CC			SETD7
								PPP2CB			VOPP1
								PPP2R3A			CDT1
								PPP6C			ST6GALNAC5
								PRKACG			L3MBTL2
								PKIB			GINS4
								PRKCD			BRMS1L
								PRKCZ			MKI67IP
								PRKG2			ZNF469
								MAPK3			GLIS2
								MAP2K2			PHF5A
								PSEN1			AJUBA
								PSKH1			LSM10
								PTEN			EAF1
								PTK6			MCFD2
								PTPRF			IL33
								PTPRJ			ZNF697
								PTPRR			RFT1
								RNF5			FAM58A
								RORC			MTDH
								SKP1			HELB
								TAF5			FOXQ1
								TGFA			RMI2
								UBE2G1			ZNF526
								PTP4A1			RHEBL1
								BRAP			B3GALT6
								FZD1			NCOA7
								DYRK2			ZNF280B
								CDC42BPA			ZNF555
								DGKD			ESCO2
								PPAP2A			ZFP1
								PDE5A			RPL22L1
								B4GALT4			PTRF
								B3GALT2			SCAI
								RIOK3			SP5
								MTMR3			EIF2AK4
								SPAG9			AREGB
								USP2			ACVR1B
								USP8			ADH1A
								MAP3K13			ARNTL
								LARGE			ARRB1
								STK17B			BCL2
								SLC9A3R1			BMP3
								NMT2			KLF5
								ATG5			BTG1
								GAL3ST1			CD36
								RNF14			ENTPD5
								TRAF4			FOXN3
								KDM4A			CREBL2
								MAML1			CRY2
								HDAC5			DGKQ
								CTDSP2			DBP
								SGK2			DMD
								2013-03-06			SLC26A3
								TESK2			EIF4EBP2
								SEC24B			ELF4
								ZER1			NR2F6
								SEC23A			EXT1
								KAT5			FGFR2
								POMT1			NR5A2
								HEXIM1			GABPA
								PMVK			GATA6
								MAP3K2			GCNT2
								PPARGC1A			GDF2
								FASTK			MKNK2
								PTPN21			ARHGAP35
								ATE1			ZBTB48
								PADI2			HLF
								MGAT4B			HMOX1
								MGAT4A			HNF4A
								TNIK			HNF4G
								TAB2			HOXA2
								MAST2			HOXA5
								NEDD4L			HOXD4
								MAPK8IP2			ID2
								DAPK2			ID3
								RCHY1			IHH
								ULK3			IL6R
								FBXL3			INSR
								FBXO25			IREB2
								FBXO3			JUND
								RNF11			SMAD4
								CNPPD1			SMAD7
								NPTN			MAF
								PDCD4			MAN1A1
								EEF2K			MAX
								A1CF			MGAT3
								SUV420H1			AFF1
								SAR1B			FOXO4
								ING4			NR3C2
								NAGPA			MXI1
								CRBN			NEUROD1
								PLCE1			NFE2L1
								WAC			NFYC
								PRKAG2			PBX1
								SIRT7			CHMP1A
								CAB39			PDE8A
								INPP5K			ENPP1
								ING3			PGM1
								LRRN3			PGM5
								TRPM4			PMM1
								TRPM7			POU6F1
								STRADB			PPARA
								PIGV			PPARG
								DCAF6			PPM1A
								DMAP1			PRKCD
								SPHK2			MAPK3
								PDXP			PSEN1
								PELI2			PTEN
								DOLPP1			PURA
								METTL14			ARID4A
								CTDSP1			RELB
								DUSP21			RORC
								LHPP			RXRA
								AKTIP			SFRP5
								CERK			SRSF4
								PINK1			SPIB
								MPPE1			TAF5
								WNK4			HNF1B
								TRAK2			MLX
								FBXL15			TEF
								HECTD3			THRB
								NAA60			NR2C2
								CWH43			UGDH
								PIGZ			UGP2
								EPC1			NR1H2
								DCAF11			VDR
								ZFP91			YY1
								RNF146			ZNF33A
								RNF135			ZNF43
								BRSK1			ZNF75A
								SUV420H2			ZNF91
								KLHL13			ZNF175
								PKDCC			ZFP112
								PGAP3			CSDE1
								PIGS			FZD5
								MYSM1			NCOA4
								ANAPC16			NRIP1
								B4GALNT2			FZD1
								ACVR1C			DYRK2
								NEK7			BARX2
								TRPM6			B4GALT4
								CNKSR3			B3GALT2
								SPRED2			EDF1
								MUC20			PER3
								RNF152			WASL
								2013-03-08			USP2
								MAMDC2			PDLIM1
								TTLL6			MAP3K13
								CRIPAK			LARGE
								B3GNT8			CNOT8
											NMT2
											ZRANB2
											GAL3ST1
											RNF14
											ZNF592
											LPIN2
											KDM4A
											MAML1
											NR1H4
											HDAC5
											NR1H3
											ZNF256
											SORBS3
											CITED2
											SEC24B
											SEC23A
											KAT5
											HTATIP2
											SORBS1
											POMT1
											HEXIM1
											MAP3K2
											PPARGC1A
											B3GNT1
											ZHX1
											KLF8
											MGAT4B
											MGAT4A
											FOXJ3
											BAHD1
											MSRB2
											SCAP
											TNRC6B
											TAB2
											MAST2
											SATB2
											ELP5
											EPC2
											ZNF658
											AGO1
											ACAD8
											PDCD4
											EIF3K
											MAT2B
											EEF2K
											HCFC2
											ZBTB7B
											YBX2
											SEPSECS
											SUV420H1
											SAR1B
											ING4
											TACO1
											ZNF219
											MRPL35
											WAC
											SIRT7
											PCF11
											PRR13
											ING3
											EGLN1
											CC2D1A
											CASZ1
											MED9
											MAML3
											PIGV
											HIF1AN
											ZNF415
											HR
											DCAF6
											EAPP
											ZNF395
											DMAP1
											DOLPP1
											ZMIZ1
											PBXIP1
											ZNF624
											MIER1
											POLD4
											CTDSP1
											OVOL2
											ZNF350
											GPBP1L1
											XYLT1
											GMCL1
											MRPL34
											MPPE1
											TRAK2
											ZNF655
											SECISBP2
											SAP30L
											ZNF552
											CWH43
											PIGZ
											ELL3
											EPC1
											ZNF436
											WIBG
											SUV420H2
											ZNF439
											ELMSAN1
											MRPS36
											PGAP3
											TADA2B
											FOXP2
											PIGS
											MYSM1
											B4GALNT2
											ZFP3
											INO80C
											ZNF57
											ZNF784
											ZNF610
											ZNF564
											MIER3
											ZNF596
											KIAA2018
											2013-03-08
											RCOR2
											ZNF575
											ZNF615
											ZNF763
											ZNF844
											EIF4E3
											TBX10
											B3GNT8
											ZNF662
											ZNF793
											MED11
