# Supplementary material for: Functional Comparison between Genes Dysregulated in Ulcerative Colitis and Colorectal Carcinoma
Source: PLoS One. 2013 Aug 22;8(8):e71989. doi: 10.1371/journal.pone.0071989 (PMC3750042; doi:10.1371/journal.pone.0071989)
Supplement: Table S2 — The inconsistently DE genes between UC and CRC in each CRC-related function. (XLS) [file pone.0071989.s003.xls]

## Sheet: Table S2
The genes in red color represent the inconsistent DE genes which up-regulated in UC but down-regulated in CRC.
The genes in green color represent the inconsistent DE genes which down-regulated in UC but up-regulated in CRC.
mitosis	interphase	interphase of mitotic cell cycle	cell division	cell cycle arrest	mRNA metabolic process	cellular component biogenesis at cellular level	cellular response to stress	macromolecule modification	mitotic prometaphase	DNA repair	macromolecule biosynthetic process	RNA splicing	viral transcription	programmed cell death	regulation of cellular protein metabolic process	interspecies interaction between organisms	apoptosis	chromosome segregation	regulation of cellular component organization	intracellular transport	positive regulation of ligase activity	anaphase-promoting complex-dependent proteasomal ubiquitin-dependent protein catabolic process	tRNA metabolic process	centrosome organization	positive regulation of programmed cell death	carboxylic acid metabolic process	mitochondrion organization	DNA recombination	cellular carbohydrate metabolic process	regulation of mitosis	endocrine pancreas development	mRNA transport	negative regulation of cellular metabolic process	spindle organization	protein folding	positive regulation of reproductive process	cell proliferation	antigen processing and presentation	positive regulation of immune system process	cellular response to chemical stimulus	RNA catabolic process	negative regulation of macromolecule metabolic process	mitotic metaphase/anaphase transition
CCNG2	APP	APP	CCNG2	AIF1	APP	CLNS1A	ADM	ACVRL1	MIS12	BTG2	ACVRL1	PPP2CA	MDFIC	AIF1	AIF1	CAV1	AIF1	MIS12	ACVRL1	APP	PSMD8	PSMD8	AIMP2	CHD3	APP	AGA	TSPO	IL7R	FUT3	ESPL1	CLU	QKI	RHOH	CHD3	ACTB	IL18	ACVRL1	B2M	APP	AIF1	ISG20	AIF1	ESPL1
ENSA	BACH1	BACH1	ENSA	CCNG2	PPP2CA	GRB7	BACH1	AGA	NDEL1	SLK	APP	QKI	POLR2F	BIRC3	APP	CD86	BIRC3	NDEL1	ANXA7	ARSB	CDC14B		DUS4L	UXT	BTK	ASS1	CCK	IL10	PDIA3		EIF2AK3	FMR1	BACH1	KIF3B	CLU	ZFPM2	ADM	CD1E	AQP3	ASS1	RNASE6	BACH1
TUBB2A	CDKN2C	CDKN2C	FGF2	CDKN2C	RNASE4	EIF6	TSPO	AIF1		SETX	RHOH	CLNS1A	POLR2H	APP	CAV1	FCGR2B	APP	ESPL1	C3	TSPO			MTO1	KIF3B	TSPO	CAV1	CLU	TNFSF13	HK1		MNX1	LRPPRC	PRDM1	ESPL1	CRYAB	MDFIC	AIF1	CCR7	PRDM1	B2M	ZFP36	PRDM1
MIS12	ENSA	ENSA	FGF7	DDR2	ZFP36	PEX3	CAV1	BIRC3		TONSL	BACH1	POLR2F	POLR2J	AXL	CCK	SP110	AXL		CAV1	CD27			TRUB2	TUBE1	CASP10	CDO1	SFN	TONSL	HK2		RPL15	SMG1	TSPO	SENP6	FKBP1A	POLR2F	ANXA7	CTSE	BTK	TNFRSF17	BTG2	SERPING1
NDEL1	GFI1	GFI1	RALB	PRNP	BTG2	PEX16	CD27	APP		POLR2F	PRDM1	POLR2H	RPL15	BNIP2	CDKN2C	IL2RB	BNIP2		CCK	LYST			MOCS3		CCK	HDC	HK2	RAD51B	MGAT1		RPL34	SMG5	CAV1		FKBP5	POLR2H	STS	FCER1G	SERPING1	TSPO	XRN1	CAV1
NEK3	HSPA2	HSPA2	WWTR1	GAS7	TNFSF13	SNUPN	CCR7	BTK		POLR2H	BTK	POLR2J	RPL34	BTK	CLU	ITGB6	BTK		CD38	CRYAB			RPP25		CD2	PDK1	AKT3	XRCC2	MGAT2		HNF1A	NXT2	CD38		PDIA3	POLR2J	TNFRSF17	PDIA3	C1QA	CASP1	EIF4B	CD38
KIF3B	PRKAR2B	PRKAR2B	PELO	TP53INP1	QKI	PRPF6	EPHA4	CAV1		POLR2J	CAV1	SNUPN	SUPT4H1	TSPO	CCR7	LTA	TSPO		CDA	CYLD			TRMT61B		CD27	PLA2G2A	LRRK2	AP5Z1	PDK1			ENY2	CDA		HLA-DMA	SUPT4H1	PRDM1	HLA-DMA	C1QB	CAV1	PAN2	TSC22D3
ESPL1	PTPRC	ORC2	MIS12	GAS2	CELF2	LSM14A	ETS1	CCK		RAD51B	CD86	PRPF6	NELFE	CASP1	DAZL	NFKBIA	CASP1		CDKN2C	FGF2			RARS2		CD38	PRKAR2B	POLRMT	INO80D	ST3GAL4				CDKN2C		LRPAP1	NELFE	TSPO	HLA-DPA1	C1S	LYST	PAIP1	DUSP5
PAPD5	PRUNE2	PSMD8	LRP6	ORC2	XRN1	MRPL10	SFN	CDKN2C		SUMO1	CD38	LSM4		CASP5	DUSP5	SLAMF1	CASP5		CLU	FLNA			QTRT1		CDKN2C	PTGDS	AIP	INO80B	ST8SIA1				TSC22D3		DNAJB9		CAV1	HLA-DPB1	C3	CLU	SMG1	FGF2
MPLKIP	ORC2	CUL5	NEK3	PSMD8	CLNS1A		HBB	CLU		XPC	CHD3	PRPF39		CASP10	EPHA4	TLR1	CASP10		CCR7	GLI3			TSEN54		LYST	PTGIS	DNAJA3	KLHDC3	ST8SIA4				DUSP5		QSOX1		CCK	HLA-DQA1	CASP1	CCR7	SMG5	FOXF1
	PSMD8	CCNY	FZD7	XPC	EIF4B		IFI16	CCR7		XRCC2	CLU	TSEN54		CCK	MS4A2	VCAM1	CCK		CYLD	SFN			LOC339352		CLU	PTGS1	TOMM70A	NSMCE1	TUSC3				FGF2		TUBB2A		CD86	HLA-DQB1	CAV1	CMKLR1	LSM4	FLNA
	CUL5		ESPL1	CUL5	POLR2F		IL18	CYLD		PARG	CCR7			CD2	FGF2	VIM	CD2		S1PR1	PDIA3					CYLD	TYRP1	RRM2B	SWI5	GCNT3				FOXF1		SLMAP		CD38	HLA-DRA	CD2	KLF6	CNOT10	GFI1
	CCNY		PAPD5	CDC14B	POLR2H		NFKBIA	DCN		CDC14B	CMKLR1			CD14	FGF7	CXCR4	CD14		EPHA4	IL10					ETS1	PLA2G10	2013-03-05		CHST2				GFI1		BAG3		CD79A	HLA-DRB1	CD27	ETS1	PAPD5	GLI3
			PARD6B	SESN1	POLR2J		MAP2K3	DUSP5		AP5Z1	KLF6			CD27	FGF13	MPDZ	CD27		ETS1	JAK2					SFN	KMO	TOMM22		EDEM1				GLI3		EDEM1		CDKN2C	HLA-E	CD86	FCER1G		NRG1
			MPLKIP	MLXIPL	PSMD8		CCL19	EPHA4		SMG1	CYLD			CD38	FKBP1A	CFLAR	CD38		FCER1G	LCP1					PDIA3	VNN2	NUBPL		GNE				NRG1		TOR4A		CLU	CCL19	CD38	FGF2		IFI16
			CCNY		RPL15		SNAI2	EFEMP1		RRM2B	DAZL			CDKN2C	SFN	TRIM22	CDKN2C		FGF2	NFKBIA					IFI16	QKI	IMMP2L		B3GALT5				IFI16		DNAJC12		CSF1R	SEC24A	CD79A	FGF7		IL10
			MACC1		RPL34		BTG2	MS4A2		REV1	TSC22D3			LYST	HCLS1	MDFIC	LYST		SFN	RAB27A					IFI27	EIF2AK3	DNAJC19		SEC24A				IL10		DNAJC1		DOCK2	2013-03-01	CLU	FOXF1		MEIS2
					PAN2		NR4A3	FGF2		INO80D	DUSP5			CLU	NRG1	SLC25A6	CLU		NRG1	ATXN1					IL7R	GNE			ST6GALNAC4				MEIS2		ST13		S1PR1	PSMD8	CCR7	GBP2		PLAT
					SNUPN		EIF2AK3	FGF7		EEPD1	S1PR1			CCR7	HSPA2	CD46	CCR7		IGFBP6	CCL19					IL10	DHRS9			ST6GALNAC6				PLAT		UXT		EMP3		CMKLR1	HBB		PPP2CA
					PAIP1		ARHGEF6	FGF13		INO80B	ETS1			CRYAB	IL6ST	TAF4	CRYAB		DDR2	SCG5					IL18	FAXDC2			CHST15				PPP2CA		AIP		ETS1		CYLD	HLA-DMA		PRNP
					CPSF6		HERPUD1	FKBP1A		NSMCE1	EFEMP1			CYLD	IL10	USP7	CYLD		PMP22	SLC18A2					JAK2	SLC27A3			DHTKD1				PRNP		DNAJA3		MS4A2		MS4A2	HLA-DPA1		SALL2
					SMG1		SLK	FKBP5		SWI5	FGF2			TSC22D3	IL15	CUL5	TSC22D3		PPP2CA	SNAI2					LTA	CYP26B1			ST6GALNAC1				SALL2		CLPX		FGF2		FCER1G	HLA-DPB1		SALL1
					SMG5		ZEB2	FUT3			FOXF1			ETS1	JAK2	WDR48	ETS1		PTX3	SEC62					PPP2CA	ELOVL6			ALDOC				SALL1		DNAJC19		FGF7		FOXF1	HLA-DQA1		ATXN1
					PRPF6		HIPK3	SFN			FLNA			FCER1G	KIT	PAAF1	FCER1G		RALB	WIPF1					PPP3CB	FA2H			SLC25A10				ATXN1				FOXF1		GLI3	HLA-DQB1		SNAI2
					LSM4		KLF2	PDIA3			FUT3			FGF2	NFKBIA		FGF2		RDX	STX11					PPP3CC	ASRGL1			KHK				SNAI2				GLI3		CFH	HLA-DRA		ZEB1
					CNOT10		FBLN5	HCLS1			GFI1			GLI3	DDR2		GLI3		RET	NAPG					PTPRC	ARG2			PFKFB4				ZEB1				SFN		HLA-DMA	HLA-DRB1		TLE1
					PRPF39		TFEC	NRG1			GLI3			SFN	PLAT		SFN		S100A13	AP1S2					RAB27A	BPHL			PHKA2				TLE1				HCLS1		HLA-DPA1	HLA-E		LRRFIP1
					PAPD5		SETX	HSPA2			PDIA3			PDIA3	PPP2CA		PDIA3		CCL11	AKAP12					TRAF3	CEL			PPP1R3D				LRRFIP1				NRG1		HLA-DPB1	IFI27		EIF2AK3
					TSEN54		MYOF	IL6ST			HAS1			NRG1	PRKAR2B		NRG1		CCL19	GOLGA5					NR4A3	FABP6			ALDH5A1				EIF2AK3				HYAL1		HLA-DQA1	IL1R1		HDAC9
							MDFIC	IL15			HCLS1			HK2	MAP2K3		HK2		GPR65	RAMP1					CFLAR	GLO1			GNPDA1				HDAC9				IFI16		HLA-DQB1	IL2RB		BASP1
							DERL2	IRF4			NRG1			IFI16	PRNP		IFI16		GAS7	SEC24A					BCL10	LTA4H			HIBADH				BASP1				IGFBP6		HLA-DRA	IL6ST		IRAK3
							NDEL1	JAK2			IFI16			IFI27	PTPRC		IFI27		FEZ1	EHD1					ARHGEF6	PEPD			RPIA				ZFPM2				IL6ST		HLA-DRB1	IL10		ZFPM2
							DERL3	KIT			SP110			IL2RB	RGS2		IL2RB		MUC12	STON1					CADM1	PSMD8			POFUT1				WWTR1				IL7R		IGKC	IL15		WWTR1
							FAM129A	MGAT1			IL10			IL10	CCL19		IL10		ACTR3	WWTR1					NUPR1	SLC19A1			DAK				IBTK				IL10		IL6ST	IL18		IBTK
							CDC42EP5	MGAT2			IL18			IL18	CXCR4		IL18		CXCL13	MDFIC					EAF2	HNF1A			DHDH				MDFIC				IL15		IL7R	IRF4		MDFIC
							ATF1	DDR2			IRF4			JAK2	PLA2G10		JAK2		FERMT2	DERL2					CRTAM	ALDH5A1			MLXIPL				TCEAL7				IL18		IL15	ISG20		TCEAL7
							IGBP1	CDK17			JAK2			KIT	BCL10		LTA		STON1	BCAP29					SLAMF7	AIMP2			POMGNT1				TSHZ3				ISG20		IL18	JAK2		TSHZ3
							TONSL	PDK1			KIT			LTA	QKI		MCL1		BVES	MLPH					TP53INP1	GNPAT			GXYLT1				SAMSN1				JAK2		LTA	KIT		SAMSN1
							POLR2F	PLAT			ABLIM1			MCL1	EIF2AK3		NAIP		IRAK3	FYCO1					LRRK2	NFS1							DNAJC1				KIT		NFKBIA	OXCT1		DNAJC1
							POLR2H	PPP2CA			MEIS2			NAIP	SH3BP5		NFKBIA		CLIC4	NDEL1					PRUNE2	SLC25A15							TCF7L1				LTA		CFP	PRKAR2B		TCF7L1
							POLR2J	PPP3CB			MEOX1			NFKBIA	ZEB2		PPP2CA		WWTR1	SYTL5					CD24	PEMT							FAM129A				MCC		MAP2K3	PTAFR		FAM129A
							PSMD8	PRKAR2B			MGAT1			PPP2CA	HIPK3		PPP3CC		DERL2	CD24					LRP6	LYPLA1							NACC2				NDN		PRNP	PTGIS		NACC2
							RAD51B	MAP2K3			MGAT2			PPP3CC	IRAK3		PRNP		CRIM1	ATP5E					USP7	SLC27A5							GLIS3				NFKBIA		PTPRC	PTGS1		GLIS3
							SRD5A1	PRNP			MITF			PRNP	PRKD3		RALB		RAB8B	SLC25A10					CUL5	HIBADH							JAZF1				DDR2		RARRES2	PTPRC		JAZF1
							SUMO1	QSOX1			NDN			RALB	WWTR1		CCL19		EAF2	FTL					DNAJA3	QPRT							KCTD1				SERPINF1		CCL19	RARRES2		KCTD1
							XPC	PTPRC			NFKBIA			CCL19	IBTK		SNAI2		RHOJ	ING1					ZNF443	HACL1							FMR1				PMP22		SELP	RET		FMR1
							XRCC2	RET			DDR2			SNAI2	SERTAD1		TRAF3		NDEL1	LRP6					FAF1	MLXIPL							GRB7				PRNP		TLR1	S100A10		GRB7
							FZD7	RGS2			POU2AF1			TRAF3	MDFIC		VIM		JAM3	TONSL					RRM2B	AZIN1							IGBP1				PTGS1		TRAF3	CCL11		IGBP1
							MAP4K3	SALL1			PPP2CA			VIM	LAX1		BTG2		RERG	PEX10						MCCC1							LRP6				PTPRC		VCAM1	CCL19		LRP6
							PARG	CCL11			MAP2K3			BTG2	ITLN1		CXCR4		NEXN	PEX12						RARS2							ORC2				RAC2		MADCAM1	SLC8A1		ORC2
							CDC14B	CCL19			PRNP			CXCR4	PELI1		SCG2		LRRK2	FZD7						GPAM							PSMD8				S100A13		TNFSF13	SLC18A2		PSMD8
							RB1CC1	ST3GAL4			PTPRC			SCG2	SAMSN1		NR4A3		CDC42EP5	UXT						THNSL1							ST13				S100B		BCL10	SNAI2		ST13
							AP5Z1	ST8SIA1			RET			NR4A3	DNAJC1		GPR65		ATF1	PEX3						FAM213B							SUPT4H1				SALL1		IL1RL1	STAT4		SUPT4H1
							COPS5	STAT4			RGS2			GPR65	FAM129A		CFLAR		GAS2	AIP						RDH10							HNF1A				CCL11		CXCL13	ZEB1		HNF1A
							KDM1A	STK10			RORA			CFLAR	LRRK2		BCL10		GNG4	KIF3B													SUMO1				CCL19		TNFSF13B	TRAF3		SUMO1
							SMG1	TEK			SALL2			BCL10	SPRED1		PNMA1		ING1	PEX16													ZNF12				SLAMF1		IRAK3	VCAM1		ZNF12
							WIPI2	BTG2			SALL1			PNMA1	RNF180		EIF2AK3		HNF1A	TOMM70A													ZNF217				SNAI2		LY96	CXCR4		ZNF217
							SESN1	CXCR4			ATXN1			EIF2AK3	CD24		ARHGEF6		SUMO1	SNUPN													NR0B2				STAT4		CADM1	SCG2		NR0B2
							PGAP2	ST8SIA4			CCL19			ARHGEF6	ACVR2B		LITAF		EBAG9	LRPPRC													TRIM24				ZEB1		IGKV4-1	NR4A3		TRIM24
							RRM2B	TUSC3			ST3GAL4			LITAF	EIF2B1		BAG3		ESPL1	SLC25A15													DNAJA3				VCAM1		TLR8	IL1RL1		DNAJA3
							REV1	BCL10			ST8SIA1			BAG3	EIF4B		HERPUD1		HRSP12	FAF1													CBFA2T2				WNT2B		CRTAM	EIF2AK3		CBFA2T2
							INO80D	GCNT3			SNAI2			HERPUD1	ERBB3		SLK		DNPH1	SMG1													IGF2BP2				BTG2		PELI1	FEZ1		IGF2BP2
							SLC39A4	EIF2AK3			STAT4			SLK	FMR1		ELMO1		FAF1	SMG5													PHB2				SCG2		BTLA	HERPUD1		PHB2
							EEPD1	SH3BP5			TCF4			ELMO1	FNTA		HIPK3		TRIM32	VPS35													KDM1A				TNFSF13		CD24	HDAC9		KDM1A
							INO80B	GMFG			ZEB1			HIPK3	GRB7		CXCL13		STK38L	TOMM22													MLXIPL				ZEB2		ATF1	FGFBP1		ADNP
							KIAA1804	GNA14			TLE1			CXCL13	IGBP1		TNFSF13B		ADNP	ASPSCR1													MOSPD1				FGFBP1		ELF1	TCIRG1		MLXIPL
							ZNF675	EDEM1			TLR1			TNFSF13B	LRP6		CADM1		SENP6	DUSP16													ZNF253				TCIRG1		CD46	KLF2		MOSPD1
							NSMCE1	HDAC9			TRAF3			CADM1	MTIF2		TNFAIP8		2013-03-05	IMMP2L													KAT8				GPNMB		PIK3R2	FBLN5		ZNF253
							SWI5	SLK			BTG2			TNFAIP8	PSMD8		NUPR1		IL17RB	ANKRD27													C12orf52				MAB21L2		DNAJA3	CXCL13		KAT8
								ZEB2			ST8SIA4			NUPR1	ST13		MAGEH1		SPACA3	MRPL45													ZNF675				TNFSF13B		GPAM	IRAK3		C12orf52
								GOLGA5			TUSC3			MAGEH1	SUMO1		SH3KBP1			DPY30													ENPP7				HPSE		SPACA3	CLIC4		PIWIL4
								PPP4R1			NR4A3			SH3KBP1	CDC14B		MZB1			C12orf52																	LDOC1			DERL2		ZNF675
								AKT3			PLA2G10			MZB1	DNAJA3		EAF2			CHMP4C																	CADM1			CYP26B1		ENPP7
								UST			GAS7			EAF2	RB1CC1		BCAP29			DNAJC19																	WWTR1			JAM3
								HIPK3			BCL10			BCAP29	HRSP12		CRTAM																				SERTAD1			DERL3
								B3GALT5			LRRFIP1			CRTAM	PEMT		C8orf4																				DERL2			GNG8
								SEC24A			GCNT3			C8orf4	PAIP1		SLAMF7																				PELO			UBR1
								FICD			QKI			SLAMF7	IGF2BP2		RASSF5																				LEPREL1			CD24
								IRAK3			EIF2AK3			RASSF5	TRIM32		TP53INP1																				EAF2			ARG2
								PDZRN3			LITAF			TP53INP1	PUM2		EGLN3																				CRTAM			CYP2B6
								FBXL7			EDEM1			EGLN3	ADNP		CARD16																				PELI1			EIF4B
								PRKD3			HDAC9			CARD16	LSM14A		TRIM69																				NDEL1			ERBB3
								WWTR1			MAFB			LRRK2	MLXIPL		PRUNE2																				RERG			GNG4
								IBTK			HS3ST3B1			TRIM69	DEPTOR		CD24																				EGLN3			HOXB9
								FBXL5			GNE			PRUNE2	DUSP16		ALDOC																				LRRK2			LRP6
								ST6GALNAC4			HIPK3			CD24	KIAA1804		SLC25A6																				NACC2			PIK3R2
								SERTAD1			DENND4A			ALDOC	PIWIL4		ARG2																				BTLA			SLC6A4
								MDFIC			B3GALT5			SLC25A6	ZNF675		DNASE1																				KGFLP2			SRD5A1
								ST6GALNAC6			TRIM22			ARG2	CCNY		ERBB3																				CD24			SUMO1
								LAX1			KLF2			DNASE1			FNTA																				ENPEP			UCK2
								2013-03-01			BASP1			ERBB3			GAS2																				ERBB3			FZD7
								LEPREL1			SEC24A			FNTA			GLO1																				FABP6			TRIM24
								ITLN1			IRAK3			GAS2			IGBP1																				HDGF			AIP
								ST6GALNAC1			GALNT5			GLO1			LRP6																				ING1			DNAJA3
								PELI1			TFEC			IGBP1			PROC																				LRP6			FIBP
								SAMSN1			ABLIM3			LAMP1			PSMD8																				PRKRIR			CYP2S1
								TTLL7			ELL2			LRP6			RTKN																				SLC6A4			SLC2A8
								KCTD10			ZFPM2			PROC			XRCC2																				CUL5			MLXIPL
								MEX3B			CCRN4L			PSMD8			USP7																				FZD7			IL17RB
								FAM129A			WWTR1			RTKN			AIMP2																				TRIM24			GPAM
								LRRK2			ST6GALNAC4			XRCC2			CUL5																				DNAJA3			ZNF675
								SPRED1			SERTAD1			USP7			TRIM24																				PEMT
								CD24			MDFIC			AIMP2			DNAJA3																				DNPH1
								ACVR2B			ST6GALNAC6			CUL5			EBAG9																				RBBP9
								CDK8			MZB1			TRIM24			ESPL1																				TRIM32
								CEL			TLR8			DNAJA3			RB1CC1																				SESN1
								ERBB3			BNC2			EBAG9			ZNF443																				MLXIPL
								EVPL			ST6GALNAC1			ESPL1			FAF1																				AGGF1
								FNTA			TRERF1			RB1CC1			TRIM32																				GPAM
								IGBP1			EAF2			ZNF443			KDM1A																				TAF8
								LRP6			TCEAL7			FAF1			ADNP																				ENPP7
								NEK3			TSHZ3			TRIM32			PGAP2
								PHKA2			DNAJC1			KDM1A			RRM2B
								POLR2F			TCF7L1			ADNP			GPAM
								POLR2H			TOX2			PGAP2			CCNB1IP1
								POLR2J			TCEAL3			RRM2B			DEPTOR
								PROC			TCEAL8			GPAM			FASTKD3
								PSMD8			GTF3C6			CCNB1IP1			NMNAT3
								SUMO1			FAM129A			DEPTOR
								USP7			NACC2			FASTKD3
								MAP4K3			GLIS3			NMNAT3
								CDC14B			JAZF1
								TRIM24			KCTD1
								NFS1			VGLL3
								DNAJA3			EID3
								RB1CC1			ACVR2B
								NPRL2			ATF1
								COPS5			CDK8
								TRIM32			EEF1G
								STK38L			EIF2B1
								FBXO21			EIF4B
								KDM1A			ELF1
								SMG1			ESRRG
								ADNP			FMR1
								POFUT1			GRB7
								SENP6			HDGF
								DCAF4			MNX1
								FBXL6			HOXB6
								TRUB2			HOXB9
								USP21			IGBP1
								MOCS3			ING1
								PGAP2			LRP6
								MLXIPL			MTIF2
								UBE2D4			DRG1
								2013-03-05			TONSL
								UBE2R2			ORC2
								TRMT61B			PITX2
								RNF220			PMS2P3
								POMGNT1			POLR2F
								ENY2			POLR2H
								CSRP2BP			POLR2J
								WDR48			POLRMT
								MEAF6			PPP1R3D
								DEPTOR			RPL15
								DCAF17			RPL34
								WDR82			SCML1
								DUSP16			SUPT4H1
								QTRT1			TAF4
								KAT8			HNF1A
								KIAA1804			TFDP2
								DPY30			SUMO1
								PIGY			ZNF3
								TADA1			ZNF711
								PIWIL4			ZNF12
								ZNF675			ZNF708
								USP12			ZNF16
								CCNY			ZNF19
								GXYLT1			ZNF33B
											ZKSCAN1
											ZNF124
											ZNF138
											ZNF195
											ZNF217
											USP7
											NELFE
											AIMP2
											FZD7
											NR0B2
											TRIM24
											DNAJA3
											CBFA2T2
											MED14
											GTF3C5
											TBPL1
											ZNF646
											RB1CC1
											ZNF623
											NR1D2
											PQBP1
											LRPPRC
											ZNF443
											HRSP12
											SAP18
											SCML2
											PAIP1
											IGF2BP2
											COPS5
											PHB2
											ZNF507
											TRIM32
											KDM1A
											ZNF292
											CAMTA1
											ZNF629
											PUM2
											PHF3
											POFUT1
											PRPF6
											ZNF318
											LSM14A
											USP21
											PGAP2
											MRPS18B
											MED4
											MRPL15
											REPIN1
											RRM2B
											POLR1D
											MLXIPL
											ZNF571
											REV1
											MRPL48
											RRN3
											MBTD1
											ANKRD49
											INO80D
											POMGNT1
											ZNF692
											ZFP64
											TXLNG
											ZNF302
											MOSPD1
											ZNF253
											ENY2
											TULP4
											RARS2
											ZNF250
											GUF1
											PAPD5
											IKZF5
											MRPS25
											MEAF6
											MRPS24
											ZNF649
											ZNF322
											MTERFD3
											SLIRP
											INO80B
											KAT8
											MRPL45
											DPY30
											ZNF514
											C12orf52
											PIGY
											ZNF766
											MED30
											TADA1
											MRPL10
											TAF8
											PIWIL4
											ZNF664
											ZNF420
											ZNF782
											ZNF600
											ZNF675
											ZNF627
											GXYLT1
											ZFP41
											ENPP7
											ZNF850
											MACC1
											IRF2BP2
